# Supplementary material for: Association between subjective health status and frequency of visits to acupuncture clinic: A cross-sectional study
Source: PLoS One. 2022 Nov 17;17(11):e0277686. doi: 10.1371/journal.pone.0277686 (PMC9671381; doi:10.1371/journal.pone.0277686)
Supplement: S1 File — (XLSX) [file pone.0277686.s001.xlsx]

## Sheet: Data
No	freq_cat	age	age_cat	sex	work	location	income	educat	pain	cost	convention	cam	trust	effect	n_symp	duration	pcs	mcs	rcs	miss_qol
1	1	77	2	0	0	1	2	2	1		1	0		0	6	2	38.3	53.8	60	0
2	0	70	2	1	0	1	1	0	1	4	0	0	1	1	3	5	10.1	38.4	71	0
3	1	36	0	1	1	1	4	2	1	4	0	0	1	1	3	2	55	43.4	39.8	0
4	1	65	2	0	1	1	2	2	1	4	0	0	1	1	12	3	52.5	51	57.1	0
5	2	70	2	1	1	1	2	2	1	5	1	0	1	1	17	10	30.9	24.6	52.4	0
6	0	49	1	1	0	1	5	2	1	4	0	0	2	2	5	3	53.4	47.1	51.3	0
7	1	58	1	1	0	1	3	1	0	4	0	0	2	1	1	2.5	46.7	62.1	57	0
8	0	52	1	1	1	1	1	2	0	4	1	0	1	0	4	10	33.1	68.7	50.7	0
9	1	32	0	0	1	1	2	1	1	2	1	1	2	1	8	2	50.8	53.5	38.2	0
10	1	66	2	1	0	1	2	1	1	5	1	1	1	1	5	0.666667	39	57.2	58.8	0
11	2	84	2	1	0	1			0	5	1	0	1	1	4	2	14.3	56.4	10.7	0
12	2	59	1	1	0	1	4	2	1	5	1	0	1	1	11	1.5	20	54.8	49.1	0
13	0	27	0	0	1	1	1	2	1	4	0	0	2	2	5	0.5	40.7	52.6	47.5	0
14	2	67	2	1	1	1	1	0	1	5	0	0	2	1	5	0.0576923	55.1	45.5	57.8	0
15		75	2	0	0	1		0	1	2	1	1	1	2	10	0.833333	39.9	63.7	54.2	0
16	3	45	1	1	1	1	5	2	0	2	0	0	2	2	5	0.5	56	51.7	48.6	0
17	2	47	1	0	1	1	5	2	1	2	0	1	1	1	2	0.5	58.2	53.7	51.9	0
18	2	62	2	1	0	0	1		1	1	1	0	0	0	13	0.0192308	15.7	53.4	21.7	0
19		80	2	0	0	0	1	2	0	6	0	0	1	1	2	0.0192308				1
20						0											51.5	60.1	53.5	0
21		69	2	1	1	0	3	1	0	4	0	0	2	1	2		50.5	56.6	42.1	0
22	0	56	1	1	0	0	1	1	1	4	0	1	2	1	12	3	44.1	43.2	63.4	0
23	2	64	2	1	1	0	1	0	1	4	0	0	2	2	8	1	35	38.7	47.8	0
24	0	62	2	1	0	0	2	1	0	4	0	0	2	1	2	4	49.7	47.8	30.8	0
25	0	64	2	0	1	0	2	2	1	5	1	0	1	1	8	2	43.1	39.7	47.6	0
26	1	55	1	1	0	0	3	2	1	4	0	1	1	1	14	6	45.7	19.5	50.6	0
27	0	41	1	1	1	0	1	2	0		1	0		2	4	6				1
28	1	40	1	0	1	0	2	2	0	4	0	0	1		1	6	73.5	48.9	34.6	0
29	0	36	0	1	0	0	1	2	0	4	1	0	2	1	3	0.0384615	44.1	39.2	23.2	0
30	0	73	2	1	0	0	2		1	5	1	1	2	1	14	0.0833333	33	52.4	12.5	0
31	0	57	1	1	1	0	2	1	1	5	0	0	1	1	6	0.25	44.1	53.1	61.1	0
32	0	66	2	1	0	0	5	2	1	4	0	0	1	1	3	10	57.7	45.4	50.8	0
33	2	61	2	1	0	0	1	2	1	5	0	0	2	2	6	4	42	56.4	61.8	0
34	1	85	2	1		0	3	1	0	5	0	0	2	2	1	10	36.4	63.4	57.1	0
35	0	48	1	1	0	0	4	2	1	5	0	0	1	1	16	5	54.7	33.1	43.6	0
36	1	47	1	1	0	0	3	1	0	4	0	0	2	2	2	15	51.8	49.8	57.9	0
37	2	54	1	1	0	0	1	2	1	5	0	0	2	2	5	20	58.6	70.4	46.7	0
38	0	38	0	1	0	0	3	1	1	5	0	0	1	1	9	10	57.1	47.9	41.7	0
39	1	52	1	1	0	0	1	2	1	5	0	0	1	1	5	10	52.5	42.4	42.5	0
40	2	76	2	1	1	0	2	0	1	5	0	0	1	0	17	10	46.4	39.2	30.3	0
41	0	55	1	1	0	0	4	2	1	5	0	0	2	2	8	14	57.9	51.3	54.8	0
42	0	61	2	1	1	1	1	1	1	4	0	0	1	1	6	1.5	46.1	59.3	56.9	0
43	2	55	1	1	0	1	2	2	1	3	1	1	1	1	7	3	26.2	36.9	75.1	0
44	1					1	1		1	3	0	0	1	0	2	5	19.7	74.9	30.9	0
45	0			1		1		2	1	5	1	0	1	1	10	10	51.6	31.5	48.7	0
46	1			1		1		2	1	2	0	0	1	1	3	5	56.3	58.4	52	0
47	1	47	1	1	1	1	5	2	1	4	1	0	1	2	4	0.166667	37.5	21.5	63.8	0
48	2	38	0	0	1	1	3	2	1	4	1	0	2	2	12	1.5	37.2	41.3	23.2	0
49	0	44	1	1	1	1	2	2	1	4	1	0	1	1	11	5	51.3	44.5	40.1	0
50	3	28	0	0	0	1	1	0	1	1	1	0	2	0	11	1	25.5	29.5	18.7	0
51	0	72	2	1	0	1	1	1	1	3	1	0	1	1	11	8	48.1	41.2	28	0
52	1	57	1	1	1	1	2	2	0	4	0	0	1	2	4	0.25	51.8	42.9	44.1	0
53	2	77	2	1	0	1	2	0	1	4	1	0	2	1	4	4	41.7	60.4	57.1	0
54	1	67	2	0	1	1	1	1	1	4	1	0	2	2	13	9	27.4	45.6	57.5	0
55	3	67	2	1	1	1	1	1	1	3	1	0	1	1	6	0.416667	39.9	41	49	0
56	0	42	1	1	0	1	3	1	1	5	0	0	2	2	5	10	51.1	55.2	56.5	0
57	2	38	0	0	1	1	4	2	1	5	0	0	2	2	4	5	51.2	52.7	56.7	0
58	1	59	1	1		1		0	0		0	0	2	1	3		54.5	36.7	58.6	0
59	2	76	2	1	0	1	1	0	1	4	1	0	1	0	6	1	54.2	40.1	44	0
60		67	2	1	0	1	1	2	1	4			2	2	12		42.5	41.1	30.9	0
61	0	61	2	1	0	1	4	2	0	5	1	0	1		1	3	53.8	65.2	51.3	0
62	0	47	1	1	0	1	3	0	1	5	0	0	1	1	2	2	45.6	62.6	48.8	0
63	2	71	2	1	0	0	1	1	1	1	0	0	2	1	9	2	16.9	65.8	46.1	0
64	2	80	2	1		0	1		1	2	1	0	2	1	7	5	19.6	63.1	35.9	0
65	2	28	0	0	1	0	1	2	1		0	0	2	1	3	0.25	50.6	30.8	66	0
66	3	53	1	1	0	0	3	1	1	1	1	0	1	0	3	0.5	17	56.3	19.2	0
67	3	70	2	0	0	0	1	0	1	1	0	0	0	0	3	0.333333	18.6	49.4	40.6	0
68	2	83	2	0	0	0	4	1	1	2	1	0	1	1	10		26.7	58.6	50.8	0
69		85	2	1	0	0	1			1	1	0	0	0		2				1
70	3	81	2	0	0	0	1	0	1	1	1	0	1	0	1	0.0833333	-1.4	40.8	34.6	0
71	0	73	2	1	0	0	1	0	1	6	1	0	1	0	10	7	24.5	58.1	22.7	0
72	1	62	2	1	0	0	2	1	1	1	0	1	2	1	7	8	38.2	53.4	38.4	0
73	2					0			1		1	0	1	0	5					1
74	0	76	2	1		0	1	0	0	1			1	2	0	16	49.7	67.2	45.4	0
75	1	82	2	0	0	0	1	0	1	1	0	0	1	1	4	10	22.5	58.6	42.9	0
76	2	47	1	1	0	0	3	1	0	1	0	0	1	1	1	0.5	47.6	51.6	44.5	0
77	3	43	1	0	1	0	4	2	1	5	1	0	2	2	5	2	13.5	57.4	21.3	0
78	2	71	2	1	1	0	1	1	1	5	0	0	1	1	14	10	24	54.1	56.5	0
79	2	62	2	1	1	0	2	1	0	5	1	0	1	0	4	2	43.1	36.5	47.3	0
80	3	68	2	1	0	0	1		1	1	1	0	2	1	7	2	51.9	59.8	50.1	0
81	2	72	2	1	0	0	1	0	1	5	0	0	1	1	10	15	38	75.9	19.9	0
82	2	26	0	1	0	0	2	2	1	5	1	0	2	2	13	5	58.8	45.4	43.1	0
83	3	40	1	0	1	0	2	2	1	5	1	0	1	0	8	2	53	17	38.3	0
84	3	42	1	1	1	0	4	2	1	6	1	0	1	0	16	0.583333	56.6	32.6	45.4	0
85	2	50	1	1	1	0	5	2	1	6	0	0	2	2	10	12	48.7	26.7	54.2	0
86	2	72	2	1	0	0	1	1	1	4	0	0	1	1	3	1	40	62.9	50.5	0
87	2	64	2	1	0	0	2	2	1	4	0	1	1	1	14	1	36.4	54.4	48.5	0
88		87	2	1	0	0	1	1	1	4	0	0	2	1	2	10				1
89	1	41	1	0	1	0	4	1	1	4	1	0	1	0	3	0.416667	44	38.3	62	0
90	0	70	2	1	0	0	1	1		4	0	0	1	2		5	39.3	49.6	62.5	0
91	0	52	1	0	1	0	3	1	0	5	0	0	1	1	2	10	52.8	61.1	52.6	0
92	2	45	1	1	1	0	5	2		4	0	0	2	0		3	53.4	54.2	50.1	0
93	0	57	1	0	1	0	5	2	1	4	0	0	0	1	16	10	48.8	32.6	34.3	0
94	1	48	1	1	1	0	3	2	0	4	1	0	2	0	6	5	59.4	38.9	50.2	0
95	2	66	2	0	1	0	2		1	4	0	1	1	2	2	1	55.3	47.3	43.3	0
96	0	45	1	1	1	1	4	1	1	5	0	0	2	1	6	10	43.4	55.3	52.8	0
97	0	45	1	1	1	1	4	1	1	4	1	0	2	2	7	3	38.4	52.9	60.7	0
98	0	41	1	1	1	1	3	2	1	5	1	0	2	2	3	0.0192308	54.7	36.9	33	0
99	1	43	1	0	1	1	2	1	1	2	0	0	2	1	7	10	41.6	44.7	51	0
100	2	43	1	0	1	1	5	2	1	2	0	1	2	1	3	5	54.2	58.4	52.6	0
101	3	67	2	1	0	1	3	1	1	1	0	0	2	1	1	5	58	53.4	39.7	0
102	0	39	0	0	1	1	2	2	1	5	0	0	1	1	5	5	51.9	40.5	43.6	0
103	2	60	2	1	0	1	2	2	1	4	0	0	2	2	1	10	54.9	62.8	51.5	0
104	0	53	1	0	1	1	3	2	1	3	0	0	1	2	8	8	47.2	55.5	53.8	0
105	2	53	1	1	1	1	2	2	1	3	1	0	2	2	6	4	54.5	41	55.2	0
106	2	60	2	1	0	1	1		1	3	0	0	2	2	9	5	48.9	53.8	47.2	0
107	1	62	2	1	0	1	1	2	1	3	1	0	2	1	24	10	48	27.9	44.5	0
108	3	40	1	0	1	1	3	2	1	4	0	1	2	1	5	2	54.7	49.1	51.6	0
109	0	25	0	1	0	1	1	2	1	4	0	0	2	1	10	3	51.2	43.7	60.1	0
110	1	72	2	1	0	1		2	1	3	0	0	1	1	17	4	45.7	48.1	51.3	0
111	2	43	1	1	1	1	4	1	1	4	0	0	1	1	2	0.25	54.7	56	50.6	0
112	1	81	2	0	0	1	1	2	1	3	0	0	1	1	4	2	38.3	36.8	28.3	0
113	3	52	1	1	1	1	2	2	1	1	1	0	2	2	7	0.166667	55.7	51.7	40.8	0
114	2	57	1	1	0	1	2	2	1	3	0	0	2	2	4	4	37.4	57.6	49.5	0
115	2	36	0	1	0	1	2	1	0	3	0	0	2	2	4	2	57.1	51.7	49.3	0
116	2	71	2	0	0	1	2	2	0	4	1	0	1	0	3	4	44.9	52.7	59.1	0
117	1	61	2	1	0	0	1	2	1	6	0	0	2	1	4	3	48.5	55.3	57.7	0
118	1	54	1	0	1	0	2	2	1	6	0	0	2	2	2	4	44.1	55.3	39.5	0
119	2	36	0	1	0	0	3	1	1	6	1	0	2	1	5	4	58.6	48.1	42.6	0
120	2	60	2	1	0	0	1	2	1	6	0	0	2	2	7	10	30.4	46.8	70.1	0
121	1	39	0	1	1	0	4	2	0	6	0	0	1	1	4	4	53.7	51.9	56.3	0
122	3	60	2	1	1	0	1	2	1	6	0	0	2	1	10	1	44.9	27.7	67.9	0
123	1	75	2	1	0	0	2	2	0	6	0	0	1	1	2	35	43.2	52.6	47.4	0
124	1	71	2	0	0	0	2	1	1	6	1	0	1	0	9	20	43	44.8	61.3	0
125	2	49	1	1	1	0	1	1	0	6	1	0	1	2	2	19	55.1	46.9	35.6	0
126	0	52	1	1	0	0	5	2	1	6	0	0	2	1	7	4	51.8	58.6	53.9	0
127	2	60	2	1	1	0	3	2	1	6	0	1	1	1	8	3	38.1	43.7	64	0
128	2	78	2	1	0	1	2	1	1	4	1	0	1	1	10	30	47.3	54.1	48.4	0
129	1	55	1	1	0	1	5	2	1	4	0	0	2	1	5	6	44.6	57.4	54.6	0
130	0	88	2	1	0	1	1	1	0	4	0	0	2	1	1	4	47.6	61.7	54.9	0
131	1	61	2	1	0	1	2	1	1	4	0	0	1	1	4	20	60.4	53.2	48.6	0
132	1	75	2	0	0	1	1	0	0		0	0		2	2	30	46.9	63.1	55.9	0
133	2	48	1	0	1	1	5	2	1	4	1	0	2	1	5	5	40.7	37.7	50.2	0
134	2	75	2	0	0	1	1	1	0	4	1	0	2		0	15				1
135	0	55	1	0	1	1	3	1		4	1	0	1	1		20	53.5	40.7	55.9	0
136	2	65	2	1	0	1	1	0	1	4	0	0	2	1	2	1	44.9	52.3	35.3	0
137	0	68	2	1	0	1	1	1	1	4	0	0	2	1	3	1	42.4	65	34.9	0
138	0	68	2	0	0	1	1	2	0	4	0	0	2	2	1	38	51.4	57.2	39.8	0
139	2	79	2	1	0	1	1	1	1	5			1		5	8	22.6	50.9	66.5	0
140	0	82	2	0	0	1	1	1	1	4	0	0	0	0	11		31.5	59.8	45.6	0
141	1	73	2	1	0	1	1	0	1	4	1	0	0	0	9	0.0384615	23.1	64.6	42.3	0
142	2	51	1	1	1	1	3	2	1	6	0	1	1	1	15	0.0833333	52.6	63.3	34.2	0
143	0	62	2	1	0	1	1	1	1	4	0	1	1	1	8	1	50.2	46.1	29.3	0
144	2	85	2	0	1	1	3	1	1	5	0	0	1	1	1	10	42	43.9	59	0
145	2	75	2	1	0	1	3	1	1	5	0	0	2	1	2	10	51.7	55.5	55.8	0
146	1	77	2	1	0	1	1	0	1	5	0	0	2	2	17	3	36.4	45	46.4	0
147	0	41	1	1	1	0	2	0	1	4	0	0	2	1	3	1	64.9	51.7	49.1	0
148	2	66	2	0	1	0	2	1	1	1	0	0	1	2	1	0.666667	54.5	49.3	53.1	0
149	3	78	2	0	0	0	1		1	1	1	0	0		8	0.0192308				1
150	2	64	2	1	1	0	2	0	1	1	0	0	1	1	2	0.5	43	42.6	61.8	0
151	2	53	1	1	1	0	3	1	1	3	0	0	1	0	4	2	52.7	57.4	53.7	0
152	2	66	2	1	0	0	2	1	1	1	0	0	1	1	6	1	37.1	41.9	37.8	0
153	3	57	1	1	0	0	2	1	1	1	1	1	2	2	30	0.416667	56.4	20.7	41.5	0
154	3	55	1	1	1	0	2	1	1	1	0	0	1	1	21	0.5	54	39.9	46.8	0
155	3	33	0	1	0	0	2	2	1	2	1	0	2	0	5	0.75	30.6	26.5	54.5	0
156	2	83	2	1	0	0	1	0	0	3	1	0	2	1	8	5	29.6	48.2	15.5	0
157	1	72	2	1	0	0	2	2	1	3	1	0	2	1	11	2	30.9	56.3	52.3	0
158	1	65	2	1		0	1	1	1	4	0	0	2	2	7	5	43.6	54.6	59.1	0
159	1	44	1	0	1	0	4	2	1	4	0	0	1	0	9	2	67.3	24.5	43.9	0
160	2	53	1	1	0	0	1	1	1	2	1	0	2	2	3	10	61.1	35.1	47.2	0
161	0	31	0	1	1	0	2	2	1	3	0	1	2	2	3	2	50.7	49.3	49.2	0
162	2	51	1	1	1	0	5	2	1	2	0	0	2	1	3	0.166667	49.3	41.5	45.7	0
163	2	63	2	1	1	0	2	2		3	1	0	2	1		1	23.8	36.8	75.6	0
164	1	63	2	0	0	0	1	1	1	4	0	0	1	1	3	10	52.2	32.9	35.2	0
165	3	72	2	1	0	0	3	1	1	3	1	0	1	1	6	0.416667	41	38.5	9	0
166	2	44	1	0	1	0	3	2	1	1	0	0	1	0	8	2	38	49.6	61.4	0
167	1	36	0	0	1	0	2	1	1	4	0	0	1	1	3	0.75	57.5	36	42.7	0
168	1	30	0	0	1	0	1	2	0	4	1	0	1	1	3	2	54	53.6	53.5	0
169	1	45	1	0	1	0	3	2	0	4	0	0	1	1	1	2	65.2	37.8	48.7	0
170	0	27	0	0	0	0	1	2	1	4	1	0	1	1	6	6	47	33.2	30.2	0
171	1	76	2	1	0	0	2	0	1	4	0	0	2	1	3	10	22.8	59.7	60.5	0
172	2	64	2	0	0	0	1	1	1	4	0	1	1	1	1	0.0833333	42.5	50.7	56.5	0
173	1	45	1	1	1	0	2	1	1	3	1	0	1	2	7	3	37.6	39.2	68.7	0
174	1			1	0	0	2	1	1	4	0	0	1	1	4	9	38.3	52.3	65.1	0
175	1	65	2	1	0	0	2	1	1	4	1	0	2	1	17	9	33.4	45.4	44.5	0
176	0	64	2	1	0	0	1	0	1	4	1	0	1	2	2	2	11.6	64.8	21.3	0
177	0	36	0	1	1	0	3	2	1	4	1	0	2	1	6	6	40.3	48.1	43.4	0
178	2	63	2	1	0	0	1	0		5	1	0	2	1		3	34.5	52.6	21	0
179	0	54	1	1	1	0	4	2	0	5	1	1	2	1	1	3	50	57.6	56.1	0
180	0	62	2	1	0	0		0	1	5	0	0	2	2	7	5	45.5	55.5	33.8	0
181	2	45	1	1	1	0	4	2	1	5	0	0	1	1	4	5	47	53	59.9	0
182	1	46	1	1	0	0	4	1	1	5	1	1	2	2	2	4	63.8	40.8	43.8	0
183	2	51	1	1	0	0	4	1	1	5	1	1	2	1	8	6	26.5	57.3	35.6	0
184	0	59	1	1	0	0	3	2	0	4	1	0	2	2	2	2	39.6	57.6	59.1	0
185	1	61	2	0	1	0	2	2	0	4	0	0	2	2	1	1	48.5	64.1	48.7	0
186	1	61	2	1	0	0	2	1	1	5	0	0	2	2	7	3	48.8	52.8	59.2	0
187	0	67	2	1	0	0	2		1	4	0	0	1	1	3	6	52.9	39.2	33.6	0
188	2	65	2	1		0		0	1	5	0	0	1	1	3	0.5	17.8	51	36.9	0
189	0	63	2	1	0	0	1	1	1	4	1	0	1	1	13	6	53.4	36.6	32.6	0
190	3	51	1	0	1	0	4	2	1	4	1	1	2	2	8	2	27.9	49.7	41.8	0
191	0	73	2	0	1	0		0	1	3	1	1	0	0	9		24.5	48.7	29.2	0
192	0	57	1	1	1	0	1	2	1	4	0	1	2	1	8	0.333333	54.7	38.9	55.7	0
193	0	60	2	1	0	0	2	2	1	4			1	2	10	10	53	43.5	49.7	0
194	0	57	1	0	1	0	1	0	1	4	0	0	1	1	10	2	52.6	55.6	43	0
195	1	65	2	0	1	0	3	1	1	4	0	0	1	1	17	40	41.1	47.8	59.2	0
196	0	68	2	1	0	0	1	1	1	4	0	0	0	2	5	15	60	52.9	45.4	0
197	0	60	2	1	0	0	2	1	1	4	0	0	1	0	2	10	45.4	53	57.8	0
198	0	50	1	0	1	1	3	1	1	4	0	0	2	2	4	8	61.3	40.7	47.6	0
199	1	62	2	1	0	1		1	1	4	0	0	1	1	2	1	52.3	47.3	59.7	0
200	1	46	1	0	0	1	2	2	1	3	1	0	2	2	3	7	46.5	50.6	58.8	0
201	2	44	1	0	1	1	5	2	1	4	0	0	2	2	5	3	43.5	58.6	60.3	0
202	0	44	1	1	1	1	1	2	1	5	0	1	1	1	11	11	34.2	42.6	61.6	0
203	1			1	1	1	2	1	1	6	0	0	2	1	10	15	52.9	41.5	53.6	0
204	1	43	1	1	1	1	2	1	1	4	0	0	2	1	9	5	51.1	50	58.2	0
205	0	56	1	1	1	1	5	2	1	6	1	0	2	2	1	3	46.1	46.9	59.8	0
206	1	50	1	1	0	1	5	2	1	4	0	0	2	1	9	3	47.9	56.2	50.9	0
207	0	61	2	1	0	1	1	1	1	6	1	0	1	1	3	7	51.1	45.6	49.5	0
208	1	58	1	1	1	1	2	1	1	1	0	0	2	1	6	1	47	54	44.2	0
209	1	66	2	1	1	1	1	1	1	2	0	1	2	0	2	3	30.1	69.2	30.5	0
210		79	2	1	0	1	3	1	1	1			2	2	2		15.9	58.6	42.6	0
211	1	66	2	1	0	1	2	1		1	0	0	0	0		2	39.9	54.3	50.9	0
212	1	61	2	1	0	1	2	0	1	3	1	0	1	1	11	3	38.4	30.3	66.9	0
213	2	83	2	0	0	1	1	1	1	1	0	0	1	1	3	2	47.6	54.3	19.4	0
214	0	51	1	0	1	1	2	1		2	0	0	0	1		2	56.4	46.5	49.7	0
215	0	47	1	1	0	1	2	1		2	0	0	0	1		1	58.2	50.3	53.6	0
216	0	67	2	0	1	0	3	2	1	5	0	0	2	2	1	12	48.3	66.6	50.5	0
217	0	59	1	1	0	0	2	1	1	5	0	1	2	2	6	15	53.6	38	47	0
218	0	31	0	0	1	0	3	2	0	5	1	0	2	2	2	10	49.2	51.5	34.5	0
219	0	19	0	1	0	0	5		1	4	1	0	2	2	7	6	63.2	53.2	36.7	0
220	2	53	1	1	0	0	4	1	1	5	1	1	2	1	11	3	31	33.8	54.3	0
221	1	65	2	1	0	0	2	1	1	5	0	0	2	1	5	1	38.4	38.8	38.3	0
222	1	71	2	1	0	0	2	2	1	5	1	0	1	0	2	10	33.3	52.2	57.2	0
223	1	74	2	1	0	0	1	2	1	5	1	0	2	2	18	5	31.7	46.4	62.6	0
224	0	75	2	0	0	0	2	1	1	5			1		2	8	49.8	64.2	46.4	0
225	1	74	2	0	0	0	2	2	1	5	1	0	2	2	1	3	48.3	55.4	50.3	0
226	2	62	2	0	1	0	4	2	1	5	0	0	1	2	16	2	43.9	35	50.9	0
227	0	67	2	1	0	0	1	1	1	5	1	0	1	1	5	25	47.3	51.1	51.9	0
228	0	63	2	1		0	4	2	1	5	0	0	2	1	10	20	28	29.5	42.5	0
229	0	37	0	1	1	0	4	2	0	5	0	0	2	2	3	6	56.6	47.9	56.1	0
230	2	58	1	0	0	0	2		1	4	0	0	1	1	4	25	51.8	49.6	55	0
231	1	63	2	1	0	0	2	0	0	5	1	0	1	0	2	35				1
232	1	53	1	1	1	0	4	2	0	5	0	0	1	2	3	18	47.3	49	48.6	0
233	2	66	2	1	0	0	1	2	1	4	1	0	2	1	16	30	19.6	48.6	32.2	0
234	2	57	1	1	1	0	4	2	1	5	0	0	2	1	8	10	57.4	46.7	49.5	0
235	2	37	0	0	1	0	2	2	1	5	0	0	2	2	11	5	58.4	47.3	50.7	0
236	0	66	2	1	0	0	2	1	1	4	0	0	2	1	13	27	39.8	52.1	48.9	0
237	0	76	2	1	0	0	2	0	1	4	1	1	1	0	21	30	21	44.2	53.5	0
238	1	45	1	0	1	0	3	2	1	5	1	0	1	1	8	10	54.1	34.3	56.1	0
239	2	35	0	1	1	1	4	2	1	4	0	0	2	2	8	20	48.2	60.9	36.3	0
240	0	42	1	0	1	1	3	2	1	5	0	0	2	1	4	20	39.6	51.2	64.1	0
241	0	35	0	1	1	1	1	2	1	5	0	0	2	2	5	10	48.4	52	59.2	0
242	2	60	2	1	0	1	4	1	1	4	1	0	2	1	5	2	44.1	53.5	56.6	0
243	3	38	0	0	1	1	2	2	1	1	1	0	1	0	5	0.583333	36.8	39.1	31.9	0
244	2	43	1	1	1	1	3	2	1	4	1	0	1	1	6	0.333333	38.5	48.9	29.4	0
245	2	38	0	0	1	1	2	2	0	5	0	0	1	1	4	0.5	67.3	35.2	43.6	0
246	2	52	1	1	1	1	5	2	0	5	1	0	2	2	8	10	63.5	45.9	36.5	0
247	1	33	0	0	1	1	3	2	1	5	1	0	1	1	19	1	42.6	39.3	23.2	0
248	2	66	2	1	0	0	1	0	1	1	0	0	0	1	1	0.666667	46.2	51.7	27.4	0
249	2	68	2	1	0	0	3	1	1	4	1	0	2	1	3	1	31.7	58.5	64.9	0
250	3	90	2	1		0	2	0	1	1	0	0	1	1	4	0.333333				1
251	1	59	1	1	1	0	3	2	0	3	1	0	2	1	3	0.166667	62.3	47.5	30.6	0
252	0	74	2	1	0	0	4	1	1	4	1	0	2	1	4	0.5	43.2	45.5	34.8	0
253	2	78	2	1	0	0		0	1	3	0	0	2	2	3	4	22.4	61.7	30.1	0
254	1					0			1	4	1	0	2	1	7	5	46.6	45.8	54.7	0
255	3	92	2	1	0	0	1	1	1	1	1	1	2	1	7	1	0	50.8	39.6	0
256	2	70	2	1	0	0	1	2	1	3	0	0	2	2	5	0.833333				1
257		88	2	0	1	0	1	0	1	1	1	0	1	2	4	10				1
258	3	91	2	1	0	0	2	0	1	1	0	0	2	2	4	1	8.6	53.3	22.5	0
259		83	2	1		0	1	0		5			2							1
260	3	40	1	0	1	1	1	2	1	3	0	0	2	0	18	12	50.7	32.2	53.4	0
261	0	46	1	1	1	1	1	1	1	3	0	0	1	0	12	15	43.1	37.6	61.3	0
262	2	45	1	1	0	1	1	1	1	3	0	0	1	1	3	8	41.9	52.7	61	0
263	0	54	1	0	1	1	2	2	1	4	0	0	1	2	3	10	48.7	54.4	57.3	0
264	3	50	1	0	1	1	4	2	0	1	1	0	0	0	1	1	49.1	44.4	26	0
265	1	55	1	1	0	1	4	1	1	2	0	0	1	1	11	1	52.1	45.3	52.8	0
266	3	66	2	1	0	1	1	2	1	2	0	0	1	1	7	2	53.4	44.6	59.8	0
267	2	30	0	1	1	1	4	1	1	3	1	0	1	0	5	0.75	46.3	31.1	65.9	0
268	0	63	2	1	1	1	2	0	1	4	1	0	1	0	11	2	55.8	46.4	21.6	0
269	3	73	2	1	0	1	1	0	1	1	0	0	2	1	11	0.416667	26.3	51.3	61.6	0
270	0	67	2	1	0	1	2	2	1	3	1	0	1	0	7	1	20.1	42.4	33.1	0
271	1	53	1	1	1	1	1	1	1	4	1	0	2	0	5	0.416667	27.4	42.9	68.6	0
272	1	63	2	1	1	1	3	2	1	3	0	0	1	1	7	3	59.6	32.9	49.9	0
273	1	61	2	1	0	0	2	1	1	5	0	0	1	1	6	5	50.5	37.7	60.6	0
274	1	68	2	1	1	0		1	1	4	0	0	1	1	19	10	53.9	39.3	26.9	0
275	0	52	1	1	1	0	5	2	0	5	0	0	2	2	5	2	52.8	51.5	51.9	0
276	1	76	2	1	0	0	1	1	1	4	0	0	2	1	3	2	19.3	48.1	34.6	0
277	2	53	1	0	1	0	4	0	1	5	0	0	2	1	4	3	52	49.7	55.4	0
278	1	66	2	0		0	1		1	5	0	0	1	0	6	3	44.3	50.2	60.8	0
279	1	40	1	1	1	1	4	2	0	5	1	0	0	1	1		65.5	63.2	26.9	0
280	1	70	2	1	0	1	4	0	0	5	0	0	1	1	3		53.8	42.9	45.5	0
281	1	81	2	1	0	1	1	1	1	5	0	0	1	0	3		34.5	67.4	35.7	0
282	1	54	1	1	0	1	4	2	1	5	0	0	2	1	3	0.416667	37.5	46.9	67.3	0
283	1	60	2	1	0	1	5	2	1	5	0	0	2	2	6	5	40.1	49.9	41.8	0
284	0	48	1	1	0	1	3	2	1	5	1	0	2	1	5	5	11.1	54.2	62.1	0
285	1	51	1	1	1	1	1	2	1	5	0	0	2	1	3	0.666667	46.3	60.1	53.1	0
286	1	82	2	0	0	1	2	2	1	5	1	0	1	1	2	3	25.1	48.5	39.4	0
287	1	74	2	1	0	1	2	2	1	5	0	0	2	1	9		58.5	43.5	39.9	0
288	2	65	2	1	0	1	1	2	0	6	1	0	1	1	4	2	33.1	61.1	35.1	0
289	3	48	1	1	1	0	5	2	1	5	0	0	2	2	3	20	44.2	48.2	55.9	0
290	3	75	2	1	0	0	1	1	1	4	1	0	1	1	12	18	27.1	44.9	40.3	0
291	2	35	0	1	1	0	4	2	0	5	1	0	1	0	2	0.166667	47.4	45.1	63	0
292	3	39	0	1	1	0	1	2	1	5	1	0	2	2	16	1.5	34.1	47.1	39.1	0
293	0	76	2	0	0	0	1	2	0	5	1	0	1	1	2	18	45.2	61.6	57.1	0
294	0	37	0	1	1	0	2	2	0	5	0	0	2	2	3	12	57.8	51.9	35.1	0
295	1	45	1	1	1	0	3	2	0	5	1	1	2	1	1	7	59.2	52.8	43.2	0
296	1	49	1	1	1	0	2	2	1	5	1	0	2	2	10	30	50	37	63.6	0
297	2	65	2	1	0	1	2	1	1	2	1	0	2	1	19	5	12.6	51.1	48.6	0
298	3	74	2	1	1	1	2	0	1	2	1	0	1	1	9	7	31.6	46.1	43.7	0
299	2	66	2	1	0	1	2	1	1	4	0	1	1	1	12	0.0192308	55.5	40.6	49.9	0
300	2	80	2	1	0	1	2	1	1	2	1	0	1	1	6	2	17.5	86.9	8.9	0
301	1	64	2	0	0	1	3	1	1	2	0	0	1	1	1	6	41.8	50.8	63	0
302	2	61	2	1	1	1	4	1	1	2	1	0	2	1	7	1	34	49	56.3	0
303	2	83	2	1	0	1	4	1	1	1	1	0	1	1	9	17	61	55.6	27.3	0
304	1	70	2	1	1	1	1	2	1	4	0	0	1	1	15	50	36.4	50.3	36.3	0
305	1	75	2	1	0	1		0	1	1	1	0	2	0	5	20	49.1	60.9	54	0
306	3	56	1	0	1	1	4	2	1	2	0	0	2	2	12	5	43.4	52.2	43.3	0
307	3	66	2	1	0	0	5	0	1	4	0	0	2	1	5	18	48.6	57.4	56.8	0
308	0	69	2	0	1	0	5	1	1	4	1	0	1	1	4	20	40	45.4	43	0
309	3	66	2	0	1	0	5	1	1	4	0	0	1	1	6	8	17.6	60.1	51.5	0
310	1	60	2	0	1	0	4	1	1	4	0	0	1	1	7	1	58.1	36.7	34.3	0
311	2	58	1	0	1	0	5	2	1	3	1	0	2	1	5	1	32.7	49.9	14.1	0
312	1	56	1	0	1	0	4	2	1	4	0	0	2	2	4	16	49.9	41.5	63.6	0
313	0	43	1	0	1	0	2	1	1	4	0	0	1	2	1	10	29.4	58.5	53.7	0
314	2	65	2	1	0	1	5	2	0	5	0	0	2	2	1	15	59.3	39.8	53.4	0
315	2	60	2	0	1	1	5	2	1	5	1	1	2	1	13	2	47.3	24.8	38.6	0
316	0	59	1	1	0	0	5	2	0	5	1	0	2	2	4	7	56.5	64.1	47.8	0
317	0	77	2	1	0	0	2	2	1	5	0	0	1	0	3	10	47	58.8	54.4	0
318	0	59	1	1	0	0	3	2	1	5	1	0	1	1	3	0.75	41.2	60.5	35.8	0
319	1	52	1	1	1	0	4	2	1	5	0	0	2	1	5	0.583333	42.8	45.4	63.9	0
320	1	60	2	1	0	0	3	2	1	5	1	0	2		8	20	46.9	50.6	59.4	0
321	0	63	2	0	1	0	3	2	0	5	0	0	1	2	1	10	55.8	59.1	50.3	0
322	1	58	1	1	1	0	5	2	1	5	0	0	1	0	3	5	58.5	43.3	38.3	0
323	1	60	2	1	0	0		2	0	5	0	0	2	1	2	10	49.2	46.6	61.5	0
324	1	50	1	1	0	0	5	2	1	6	1	0	2	2	5	2	49.2	52.1	49.3	0
325	1	23	0	1	1	0	3	2	0	5	0	0	1	2	11	0.5	60.6	51	52.4	0
326	1	83	2	1	0	0	2	1	1	5	0	0	2	2	5	8	41.1	60.1	54.3	0
327	1	30	0	0	1	0	2	2	1	4	0	0	2	2	1	1	50.9	59.6	44.6	0
328	1	53	1	1	0	0	2	2	0	4	0	0	1	1	3	0.833333	60.2	54.2	42	0
329	2	28	0	1	1	0	2	2	1	5	0	0	1	0	8	3	48.9	38.1	57.7	0
330	2	40	1	1	0	0	5	2	1	5	1	1	1	1	29	4	56.7	50.3	21.4	0
331	2	36	0	1	0	0	1	1	1	1	0	0	2	1	13	10	61.6	18	22.6	0
332	2	59	1	0	0	0	1	2	0	3	1	0	0	0	1	4	57	66.5	48.4	0
333	1	59	1	0	1	0	1	1	1	3	0	0	0	0	8	6	37.5	45.1	51.4	0
334	2	67	2	1	0	0	1	2	0	2	1	0	2	1	3	10	21.8	49.4	23.8	0
335	1	37	0	1	1	0		2	1	3	0	0	2	0	4	10	57.8	33.9	46.6	0
336	1	25	0	1	1	0	1	2	0	5	0	0	2	1	4	2	15.7	54.4	49.9	0
337	1	43	1	0	1	0		1	1	4			2	2	2	0.833333	39.1	57.6	56	0
338	0	25	0	1	1	0	4	1	1	4	0	0	1	1	8	10	42.3	46	57.6	0
339	1	63	2	1	0	0	2	1	1	5	0	0	2	1	6	6	47.6	56.5	58	0
340	3	71	2	0	0	0	1		1	4	1	0	1	1	6	1	41.9	48.7	32.9	0
341	2	57	1	0	1	0		2	0	3	1	1	1	0	5	0.0576923	49.9	47.7	50	0
342	1	52	1	0	1	0	4	1	1	4	0	0	1	1	1	0.75	49.2	35.3	46.1	0
343	1	48	1	0	1	0	2	1	1	3	1	0	2	2	5	15	17.4	53.7	48.4	0
344	1			1	1	0			1	4	0	0	1	1	15	3	55	38.3	54.7	0
345	1	55	1	0	1	0	4	1	1	4	0	0	2	1	6	1	45.1	39.8	63	0
346	0	56	1	1	1	0		2	1	4	0	0	2	2	7	12	55.4	62	51.7	0
347	2	43	1	1	0	0	5	2	1	4	0	0	2	2	12	3	47.6	55.3	51.6	0
348	1	68	2	1	1	0	1	1	0	4	0	0	2	2	0	4	54.1	56.6	35.9	0
349	2	70	2	1		0	1	0	1	4	1	0	1	1	7	0.333333	45.5	47.8	26.3	0
350	2	58	1	1	0	0	2	2	1	4	0	0	2	2	6	0.666667	50.1	42.6	48	0
351	0	40	1	1	0	0	2	2	1	4	0	0	2	2	9	1	50.7	30	20.7	0
352	2	34	0	1	1	0	2	1	1	4	0	0	1	0	11	0.5	57.9	17.3	48.6	0
353	2	39	0	0	1	0	3	2	1	4	1	0	2	1	9	2	39.5	63.6	29.8	0
354	1	40	1	1	1	0	1	1	1	4	0	0	2	1	5	1	44.4	61.3	51.9	0
355	2	32	0	1	0	0	2	1	1	4	1	0	1	1	10	1	50.7	50.5	57.1	0
356	1	38	0	1	1	0	2	1	1	4	0	0	1	0	9	7	48.2	38.8	60.7	0
357	1	57	1	0	1	0	3	1	1	4	0	0	1	1	11	0.666667	46.8	29.6	50.1	0
358	3	52	1	1	1	0	1	1	1	4	0	0	1	1	11		43	49.5	15.3	0
359	1	70	2	1	0	0	1	0	1	4	1	0	2	0	10	10	45.9	37.8	50.9	0
360	2	69	2	0	0	0	4	2	1	4	0	0	2	1	7	2	46	50	60.9	0
361	0	60	2	1	1	0	1	1	1	3	0	0	2	1	4	4	43.1	49.4	61.6	0
362	3	69	2	0	1	0	4	1	1	2	0	0	1	1	3	0.0576923	45.4	49	53.1	0
363	1	44	1	1	1	0	5	2	1	3	0	0	1	1	5	5	49	44	61.2	0
364	3	75	2	1	1	0	1	1	1	1	1	0	1	1	12	5	51.6	50.9	56.6	0
365	3	57	1	1	0	0	2	2	1	3	0	0	1	1	6	0.666667	60.5	40.6	21.1	0
366	1	69	2	1	0	0	2	2	1	1	1	0	1	1	3	1	48.8	55.9	57.3	0
367	2	35	0	1	1	0		2	1	3	0	0	2	1	3	5	46.2	45.8	60.4	0
368	2	43	1	0	1	0	3	2	1	1	0	0	1	1	2	0.833333	53.2	47.8	51.1	0
369	2	75	2	1	0	0	4	1	0	2	1	0	0	0	11	0.166667	30	51.3	28	0
370	1	55	1	0	1	0	4	2	1	3	0	1	1	1	11	2	50.2	49	35.4	0
371	2	51	1	0	1	1	2	2	1	3	0	0	2	1	1	0.666667	28.9	47.9	62.1	0
372	2	54	1	1	1	1	4	2	1	5	0	0	2	1	1	1.5	43.1	50.6	43.9	0
373	1	68	2	0	0	1	4	0	1	5	0	0	1	1	9	3	36	52.8	31	0
374	1	73	2	0	1	1	2	2	0	5	0	0	1	1	1	0.166667	62	53.1	42.9	0
375	2	70	2	1	0	1	2	1	1	5	1	0	2	2	16	0.5	26.9	42.8	10	0
376	1	33	0	0	1	1	3	1	1	5	0	0	2	2	4	16	59.7	56.4	51.3	0
377	1	69	2	1	0	1		1	1	5	0	0	2	1	7	2	22.4	55.5	52.6	0
378	2	73	2	0	0	1	2	2		5	1	1	1			5	26.6	56.3	33.7	0
379	2	64	2	1	0	1	2	1	1	5	1	0	2	1	11	6	15.8	55.8	64.3	0
380		56	1	1	0	1	5	2	1	4	0	0	2	1	2	7	52.1	43.9	17.1	0
381	1	35	0	0	1	1	3	2	1	4	1	0	1	1	9	0.583333	51.8	56.8	47.2	0
382	1	40	1	0	1	1	4	1	1	4	0	0	2	1	14	10	40.8	52	62.7	0
383	2	66	2	1	0	1	5	2	1	5	1	0	2	1	18	7	34.4	43.8	63.9	0
384	2	51	1	1	1	1	4	1	1	5	0	0	2	1	13	7	53.6	44.2	55.4	0
385	2	76	2	1	0	1		1	1	4	0	0	2	1	8	6	11.3	56	52.9	0
386	1	48	1	1	0	1	3	1	1	5	1	0	2	2	22	8	31.9	45.6	30.2	0
387	2	69	2	1	0	1	4	1	1	5	1	0	1	1	9	10	28.6	36.5	29.9	0
388	1	60	2	1	0	1	2	2	0	5	1	0	1	1	7	3	53.7	53.2	37.9	0
389	3	69	2	1	1	1	2	1	1	5	0	0	1	2	3	8	43.1	47.7	49.6	0
390	2	48	1	0	1	1	4	2	1	3	0	0	2	1	5	6	50.9	52	57.1	0
391	1	27	0	1	1	1	4	2	1	5	0	0	2	2	10	1	62.2	47.8	47.3	0
392	1	27	0	1	1	1	3	2	1	5	1	0	1	1	15	3	62.6	38.3	30.4	0
393	2	47	1	1	1	1	5	1	1	5	1	0	1	2	4	4	54.4	63	49.2	0
394	2	36	0	0	1	1	2	2	1	5	0	0	2	2	3	5	43	58.8	54.8	0
395	2	33	0	1	1	1	5	2	1	5	0	0	2	2	9	10	61.1	39.1	39.3	0
396	2	31	0	1	0	1	3	2	1	5	1	0	2	2	5	13	51.5	57.4	50.4	0
397	0	40	1	1	0	1	1	2	1	5	0	0	2	2	7	2	61.8	53.4	39.7	0
398	2	30	0	1		1		2	0	5	0	0	2	1	7	5	70.5	34.3	27.7	0
399	1	39	0	1	1	1	5	2	1	5	0	0	2	1	8	8	46.4	41.8	44.5	0
400	3	64	2	0	1	0	2	1	1	1	0	0	2	2	3	1.5	46.1	56.3	43.9	0
401	3	76	2	1	0	0	1	0	1	1	1	0	0	0	3	0.583333	30.6	47.8	63.7	0
402	3	74	2	1	0	0	1	1	1	1	0	0	2	1	10	2	48.4	51.9	36.1	0
403	3	80	2	0	0	0	2	2	1	2	1	0	1	1	2	0.0833333	0.5	67.9	42.5	0
404	3			1	0	0	1	1	1	1	0	0	2	1	1	2	21.3	56.2	60.6	0
405	3	78	2	1	0	0	1	0	0	1	0	0	1	1	2	2	50.5	63.2	34.3	0
406	3	79	2	0	0	0	1	2	1	1	0	0	2	1	2	1	43.4	56.8	57.4	0
407	3	60	2	0	1	0	2	1	1	2	0	0	1	0	5	3	49.7	45.6	47.9	0
408	2	70	2	1	0	0	3	1	1	6	0	0	2	2	15	20	30.3	57.1	15.4	0
409	2	63	2	1	1	0	2	0	1	6	0	0	2	2	2	0.166667	45.9	64.8	34	0
410	0	37	0	1	1	0	2	2	1	6	0	0	2	1	7	20	52.9	27.9	46.3	0
411	1	51	1	1	0	0	5	0	1	6	0	0	1	0	2	2	52.4	58.2	50.5	0
412	0	45	1	1	1	0	4	1	1	6	0	0	1	1	4	8	47.7	59.2	40.9	0
413						0											58.1	38.8	45.9	0
414	2	47	1	1	0	0	1	0	1	6	0	0	1	1	6	10	34.7	46.9	46.2	0
415	1	56	1	1		0	1	1	1	6	0	0	2	2	3	21	45.7	40.5	29.2	0
416	2	60	2	1	0	0	5	1	1	6	0	0	2	2	5	0.333333	51	48.5	55.1	0
417	1	55	1	1	0	0	4	2	1	4	0	0	1	1	2	10	46.9	48.1	43.1	0
418	2	63	2	1	0	0	1	1	1	1	1	0	2	1	14	9	12.9	52.9	36.2	0
419	3	85	2	1	0	0	2		0	1	1	0	2	1	5	2	36	56.6	37.5	0
420	1	31	0	1	1	0	2	2	1	4	0	0	1	1	10	10	56.9	42.3	49.5	0
421	2	49	1	1	0	0	4	1	1	1	1	0	2	2	1	2	28.7	55.9	54	0
422	3	64	2	0	1	0	1	1	0	1	0	0	2	2	8	2	27.7	57.6	41	0
423	3	79	2	1		0	1		1	1	1	0	1	1	26		6.8	55.6	57.4	0
424	1	53	1	0	1	0	2	1	1	4	1	0	2	2	3	5	57.5	50.7	47.6	0
425	1	62	2	0	1	0	2	1	1	1	0	0	2	1	2	5	47.2	55.3	58.2	0
426	1	43	1	1	1	0	2	2	1	4	0	0	1	2	7	2	41.4	35.7	44.3	0
427	2	75	2	1	0	0	1	0	1	1	0	0	2	1	10	6	39	58.6	38.4	0
428	1	33	0	1	0	1	3	2	0	2	0	0	1	0	2	1	53.4	46.7	59	0
429	2	63	2	1	1	1	2	1	1	1	0	0	2	2	10	4	39.7	46.8	34.9	0
430		77	2	1		0	1	1	0	1	0	1	1	1	0					1
431	1	72	2	1	0	0	1	1	1	1	0	0	2	2	3	5	55.2	50.5	34.8	0
432		75	2	1	1	0	1		1	1	1	0	1	2	7	5	35.6	73.4	22.7	0
433	3	68	2	0	1	0	2	2	0	1	0	0	0	1	1	1				1
434		88	2	1	0	0			1				2	2	4		24.6	75.2	10.6	0
435	3	65	2	1	1	0	1	0		1	0	0	2	2		2	40.4	40.4	67.2	0
436	1	51	1	1	1	0	2	2	1	3	0	0	1	2	4	20	52.7	48.5	50.4	0
437	3	85	2	0	1	0	2	2	1	4	1	0	2	1	7	3	20.5	38.7	8.6	0
438	2	58	1	0		0	1	2	1	1	0	0	1	1	4	1	36.3	43.9	43.5	0
439	3	84	2	1		0	3	1	1				2	0	2	0.0833333	22.5	56	44.5	0
440	3	67	2	1	0	0		2	1	3	1	0	2	0	9	6	14.5	52.1	31.1	0
441	3	70	2	1	0	0	1	2	1	1	0	0	1	0	6	2	7.5	71.4	54.8	0
442	2	77	2	1	0	0	1	0	1	3	1	0	2	2	8	2	42.3	29.7	38.2	0
443	2	81	2	0	1	0	5	2	1	2	1	0	0	0	8	2	33.5	57.5	43.3	0
444	2	32	0	0	1	0	4	2	1	5	0	0	2	2	1	3	52.3	53.8	53.2	0
445	2	71	2	0	0	0		2	1	4	1	0	2	1	6	10	40	40	57.7	0
446	2	60	2	1	0	0		2	1	4	0	0	0	0	4	0.25	30.3	39.1	59.1	0
447	2	28	0	0	1	0		2	1	4	1	0	1	1	2	0.25	50.4	48.9	53.9	0
448	2	30	0	0	1	0	3	2	1	3	0	0	1	2	1	3	55.2	60	51.6	0
449	2	40	1	0	1	0	3	2	1	3	1	0	1	1	1	1				1
450	3	51	1	1	1	0	1	2	1	3	0	0	2	1	4	1	28.9	56.9	54.2	0
451	3	75	2	1	0	0	1	1	1	1	0	0	2	1	18	1	35.1	63.7	23.8	0
452	3	36	0	0	1	0	3	2	1	1	0	0	2	2	2	2	57.2	65	48.8	0
453	2	36	0	1	0	0	3	2	0	1	0	0	2	2	1	1	57.1	57.5	52	0
454	3	38	0	0	1	0	3	2	1	1	0	0	2	1	4	8	55.6	38.4	44.6	0
455	2	43	1	1	1	0	3	1	1	1	0	0	2	1	4	5	44.7	52.9	59.5	0
456	2	53	1	0	1	0	4	1	1	1	0	0	1	1	2	3	46.4	53.4	58.9	0
457	3	53	1	1	0	0	4		1	1	0	0	1	1	3	10	52.6	39.3	56.6	0
458	2	55	1	1	0	0	3	1	1	1	0	0	1	1	5	5	36.1	52.7	60.4	0
459	1	52	1	0	1	0	2	2	1	1	0	0	2	1	1	20	41.8	52.6	59.2	0
460	2	48	1	0	1	0	3	2	1	3	1	0	1	1	6	5	48.9	35	48.8	0
461	2	59	1	1	0	0	4	2	1	1	0	0	1	1	4	2	33.7	58.6	51.5	0
462	3	56	1	0	0	0	1	2	1	2	0	0	1	2	4	30	43.1	57.9	58.7	0
463	2	72	2	0	1	0	3	2	1	2	0	0	1	1	1	0.333333	43.7	51	32.1	0
464	2	78	2	1	0	0	1	0	1	4	1	0	2	2	2	30	42.4	46.1	22	0
465	0	39	0	0	1	0	2	1	1	4	0	0	2	1	3	10	61.2	53.7	46.5	0
466	0	40	1	1	1	0	1	1	1	3	0	0	1	1	9	5	57.6	43.9	44.6	0
467	1	70	2	1	0	0	1		1	4	0	0	1	1	15	15	31.4	36.5	38.3	0
468	2	38	0	1	1	0	2	2	1	4	0	0	1	0	2	0.0833333	55.2	57.1	54	0
469	2	76	2	1	0	0	1		0	4	0	0	0	1	2	3	54.7	46.8	54.8	0
470	0	55	1	1	0	0	4	2	1	4	0	0	2	2	2	12	50.6	60.4	44	0
471	0	57	1	0	1	0	4	2	1	4	1	1	2	2	5	10	50.6	61.3	53.8	0
472	1	39	0	0	1	0	3	2	1	4	0	0	1	2	7	5	55.6	48.5	45.1	0
473	1	67	2	1	0	0	1	1	1	4	0	0	2	1	9	5	53.7	63.9	50.6	0
474	1	64	2	0	1	0	4	1	1	4	0	0	1	1	4	20	54.1	51.3	54.3	0
475	1	70	2	1	0	0	2	1	0	4	0	0	2	1	1	1				1
476	2	68	2	1	0	0	1	1	1	5	0	0	1	2	8	10	31.1	48.9	66.7	0
477	1	52	1	1	1	0	3	2	1	3	0	0	1	1	4	8	49.7	40.6	61.9	0
478	2	45	1	1	1	0	5	2	1	3	0	0	1	1	6	0.166667	58.1	41.4	21.9	0
479		77	2	1	0	0	1	1	1	1	1	0	1	0	8	0.0833333	48.7	44.5	33.1	0
480	2	67	2	1	1	0	1	1	1	1	0	0	2	1	17	7	41.5	29.1	32.7	0
481	2	45	1	1	1	0		2	1	3	0	0	2	1	6	0.416667	46.3	49.3	61.9	0
482	2	64	2	1	0	0	5	2	1	1	0	0	2	1	3	2	56.2	67.7	48.7	0
483	1	70	2		0	0	1	0	1	4	1	0	1	1	12	2	23.5	45.7	41.8	0
484	3	79	2	1	0	0	2	2	1	3	0	0	2	1	12	4	36.6	62	45.9	0
485	1	78	2	1	0	0	2	2	1	4	1	1	2	0	6	2	22.1	71.9	25.2	0
486	1	81	2	1		0	1	0	1	3	1	0	0	0	16	10	34	47.5	26.3	0
487	0	88	2	1	1	0	1	1	1	4	1	0	2	1	13	6	8.1	70.5	48	0
488	2	84	2	1	0	0	1	1	1	4	1	0	2	1	3	5	30.5	62.6	31.7	0
489	2	63	2	0	0	0	3	1	1	4	1	0	2	0	3	6	11.9	60.5	66.5	0
490	2	82	2	1	0	0		2	1	3	1	0	1	1	13	7	0.9	60.1	31.4	0
491	2	81	2	1		0		2	1	4	1	0	1	0	6	0.416667	32.8	62.5	48.3	0
492	2	75	2	1	0	0	2	1	1	4	1	0	2	1	2	2	47.2	44.8	57.4	0
493	3	77	2	1	0	0	2	1	1	4	1	0	1	0	24	1	41.6	32.4	31.4	0
494	2	77	2	1	0	0	1	2	1	4	0	0	2	1	5	2	49.6	57.8	54.9	0
495	2	60	2	1	0	0	3		1	3	1	0	1	1	6	3	39.7	47.8	35.4	0
496	2	75	2	1	0	0	2	1	1	4	1	0	1	0	11	4	20.8	44.7	43.4	0
497	2	70	2	1	0	0	1	2	1	4	1	0	1	1	12	1	42.2	59.8	27	0
498	2	63	2	1	0	0	1	0	1	3	1	0	1	1	2	2	32.6	44.7	52.7	0
499	2	73	2	1	0	0	2	2	1	4	1	0	1	1	7	0.333333	23.9	64.8	60.3	0
500	1	38	0	0	1	0	3	2	1	2	0	0	1	1	3	4	50.8	55.5	54.1	0
501	1	72	2	0	0	0	2	2	0	4	0	0	2	0	8	3	50.9	55.2	53.5	0
502		80	2	1		0	1	0	1	3	0	1	1	1	12	2				1
503	1	59	1	1	0	0	1	1	1	4	0	0	2	2	11	20	53.2	37.9	61.4	0
504	2	80	2	1	0	0	1			4	0	0	0	0		1	34	57.8	7.3	0
505	2	44	1	1	1	0	3	2	1	4	0	0	2	1	4	0.5	47.1	33	66.7	0
506	1	65	2	1	0	0	1	1	1	4	0	0	0	0	5	0.416667	38.2	49.9	43.8	0
507	1	62	2	1	1	0	4	2	1	5	0	0	2	1	4	0.583333	44.2	57.8	48.4	0
508	1	70	2	1	0	0		0	1	6	1	0	2	2	8	2				1
509	1	44	1	1	0	0	1	1	1	5	0	0	2	2	6	2	41.9	51.2	61.7	0
510	1	45	1	1	1	0	2	1	1	4	0	0	1	1	6	0.166667	46.6	27.7	45.1	0
511	0	35	0	1	0	0	5	1	1	5	0	1	2	1	8	2	54.4	53	46.3	0
512	3	50	1	0	1	0	4	2	1	3	1	0	2	1	8	0.333333	43.5	26.3	44.3	0
513	3	43	1	0	1	0	1	0	1	5	0	0	2	2	11	0.25	9.6	33	21.2	0
514	3	77	2	0	0	0	1	1	1	1	0	0	1	1	2	0.0833333	13	49.8	54.6	0
515	3	49	1	1	0	0	5	2	1	1	1	0	2	1	10	0.0384615	38.8	51.3	16.9	0
516	2	62	2	0	0	0	1	1	1	1	1	0	0	0	19	0.166667	25.6	49.4	16.9	0
517	1	61	2	0	1	0	4	1	1	1	0	0	1	0	4	0.5	59.2	42.5	47.3	0
518	2	33	0	0	1	0	3	2	0	1	0	1	2	1	2	1	54.1	42	49.1	0
519	0	48	1	0	1	0	3	2	1	4	1	0	1	0	1	0.0833333	44.5	52	62.2	0
520	1	68	2	1	0	0	2	1	0	1	1	0	0	1	3	7	46.5	52.6	48	0
521	0	40	1	0	1	0	2	2	1	2	1	0	2	1	2	1	48.7	44.2	58.4	0
522	1	42	1	0	1	0	4	1		4	1	0	1	0		3	53.4	43.5	26.4	0
523	2	67	2	1	0	0	2	2	1	4	0	0	1	1	21	2	29.8	48.9	60.4	0
524	1	43	1	1	0	0	3	1	0	2	1	0	1	2	5	5	46.6	59.1	58.4	0
525	1	34	0	1	1	0	4	2	1	2	0	1	1	2	4	0.5	31.4	56.3	60.4	0
526	1	50	1	1	0	0	3	2	0	4	0	0	2	2	3	10	53.8	31.8	30.3	0
527	2	17	0	1	0	0		1	1	2	1	0	2	1	4	0.5	49.3	48.2	60.3	0
528	3	28	0	1		0		2	0	2	0	0	2	1	2	4	64.7	40.3	29.9	0
529	2	38	0	0	1	0	2	1	0	2	1	0	2	2	6	5	67.4	27.8	37	0
530	2	68	2	1	0	0	2	2	1	2			2		3	15	48.8	55.9	57.3	0
531	2	84	2	0	0	0	1	1	0	2			2	1	6	10	48.6	61.8	55.6	0
532	1	67	2	1	0	0	1	1	1	2	0	0	2	2	4	10	53	38.9	60.1	0
533	1	44	1	0	1	0	3	2	1	2	0	0	2	1	5	12	55.2	46.7	31	0
534	1	45	1	0	1	0	2	0	0	2	0	0	2	2	1	10	54	49.5	58.4	0
535	1	58	1	1	1	0	2	2	1	2	0	0	2	1	6	9	54.9	52.5	54.9	0
536	2	36	0	1	1	1	3	2	1	5	0	0	1	1	1	0.0384615	50.6	55.4	51.3	0
537	0	20	0	1	0	1	3	1	1	4	1	0	1	1	5	2	58	38.7	41.9	0
538	3	62	2	1	0	1	5	2	1	5	0	0	2	1	5	10	38.2	49.9	49	0
539	1	48	1	1	1	1	2	2	1	6	0	0	1	1	7	3	54.6	53.4	54.3	0
540	1	30	0	1	1	1	5	2	1	5	0	1	2	2	7	1	60.9	42.3	55	0
541	1	66	2	1	0	1	2	1	1	6	1	0	2	1	13	10	48.8	59.7	49.2	0
542	0	35	0	1	0	1	1	2	1	5	0	0	1	1	2	3	55	54.1	52.9	0
543	0	57	1	1	1	1	3	2	1	5	0	0	2	2	2	3	55.3	63.9	49.5	0
544	0	38	0	1	0	1	4	2	1	5	0	0	2	1	7	5	53.3	43.5	30.8	0
545	1	30	0	1	1	1	1	1	1	3	0	0	1	1	3	7	56.1	62.3	51	0
546	1	55	1	1	1	0	3	1	1	4	0	0	1	1	6	0.25	55.4	40.9	51.7	0
547	2	41	1	1	1	0	4	2	0	1	0	0	2	1	1	0.75	47	50.1	48.6	0
548	3	42	1	1	0	0	3	2	0	1	1	0	2	1	1	0.416667	55	59.3	53	0
549		85	2	1	0	0	1	0	1	4	1	0	1	1	5	0.0833333	4.8	49	39	0
550	3	59	1	0	0	0	4	2	0	4	0	0	1	2	2	0.0833333	39.1	46.3	49.6	0
551	3	35	0	1	1	0	3	2	0	1	1	0	0	0	1	0.0833333	61.3	39.4	46.5	0
552	2	39	0	1	0	0	3	2	1	1	0	0	2	1	10	5	59.5	49.1	40.5	0
553	0	61	2	1	0	1	2	2	1	6	0	0	2	2	5	2	50	57.9	55	0
554	2	61	2	1	1	1	1	2	1	5	0	0	2	1	11	5	50.5	42.2	59.3	0
555	2	60	2	0	0	1		2	1	6	1	0	2	1	18	5	25.4	45.6	30.1	0
556	2	71	2	1	0	1	3	1	1	5	0	0	1	1	2	1	41.3	59.3	48.9	0
557	2	62	2	1	0	1	2	0	1	5	1	0	1	1	3	0.5	51.7	61.1	54.8	0
558	0	71	2	0	0	1	1	1	0	4	0	0	2		0	3	43	56.7	61.6	0
559	0	54	1	1	1	1	5	2	1	4	1	1	2	1	5	10	33.3	56.8	55.1	0
560	1	65	2	0	1	1	4	2	1	5	0	0	2	1	4	5	51.9	47.6	30.4	0
561	0	61	2	0	1	1	4	0	1	5	1	0	1	2	3	1	39.8	42.8	39.4	0
562	0	73	2	1	0	1		1	1	6	0	1	2	1	14	10	39.8	51.1	61.9	0
563	0	75	2	0	0	1		0	1	6	0	0	2	1	11	0.0833333	54.9	47.9	34.2	0
564	3	68	2	1	1	1	3	1	1	4	0	0	1	1	8	0.166667	50	40.8	25.3	0
565	1	45	1	1	0	1	1	2	1	4	0	1	1	2	5	0.666667	43.1	68.1	49.4	0
566	1	59	1	0	0	1	1	1	1	4	0	0	2	1	4	0.333333	50.7	66.5	52.2	0
567	1	63	2	0	1	1	5	1	1	4	1	1	1	0	5	1	52.5	41.6	58.2	0
568	2	58	1	1		1	5	0	1	5	0	0	1	1	8	1	37.5	47.5	27.1	0
569	0	66	2	0	0	1	1	1	1	5	1	0	2	1	5	1	45.8	60.8	35.4	0
570	0	62	2	1	0	1	2	1	1	4	1	0	1	1	16	1	29.4	52.1	19.2	0
571	2	79	2	1	0	0		1	1	3	1	0	2	1	3	10	49.2	41.4	56.5	0
572	2	55	1	0	1	0	3	2	1	3	0	0	1	0	5	10	55.4	49.1	48.4	0
573	1	79	2	1	0	0	1	1	1	3	1	1	1	1	9	10	35.4	52.6	30.8	0
574	0	83	2	1	1	0	1	2	1	3	1	0	1	1	9	30	16.8	65.2	27.8	0
575	1	76	2	0	1	0	1	1	1	3	0	0	2	2	20	40	21	56.1	31.6	0
576	2	87	2	0	0	0	4	1	0	3	1	0	1	1	1	15	37.9	66.1	55.7	0
577		85	2	0	0	0	3	2	1	4	1	0	2	2	10		51.3	38.4	45.5	0
578	1	86	2	0	0	0	2	0	1	3	0	0	0	0	1	5	46.5	60.4	44.3	0
579	0	72	2	1	1	0	1	0	1	3	0	0	2	2	4	10	49.7	63	55	0
580	0	63	2	0	0	1	4	2	0	6	0	0	1	1	1	10	59.8	52	40.5	0
581	0	58	1	1	0	1	4	1	1	6	0	0	1	0	1	0.5	56.3	51.6	53.6	0
582	2	45	1	0	1	1	5	2	1	6	1	0	2	2	4	4	43.7	51.4	56.4	0
583	0	42	1	0	1	1	4	2	1	4	0	0	2	2	7	10	52.9	57	37.3	0
584	1	48	1	1	1	1	5	2	1	6	1	1	1	2	14	25	30.1	42.5	55	0
585	0	38	0	0	1	1	2	2	1	6	0	0	2	1	6	5	46.4	42.4	64.4	0
586	0	47	1	1	1	1	5	2	1	6	0	0	1	1	11	1	54.7	59.7	48.8	0
587	0	56	1	1	0	1	5	1	1	6	0	0	2	1	7	10	53.7	37.6	52.6	0
588	0	59	1	0	1	1	5	2	1	6	0	0	1	1	4	10	46	49.3	58.7	0
589	0	37	0	1	0	1	1	2	0	6	0	0	2	1	3	5	52.8	54.3	55.8	0
590	3	67	2	1	0	0	1	1	1	3	0	0	2	2	5	3	27	60.7	23.5	0
591	1	39	0	1	0	0	4	2	1	3	0	0	2	2	6	3	48.8	47.5	60.1	0
592	3	62	2	1	1	0	2	1	1	3	1	1	1	1	4	0.166667				1
593	3	32	0	1	0	0	3	1		2			2	1		0.333333	61.2	48.5	48.3	0
594	2	57	1	0	1	0	2	2	1	3	0	0	1	1	7	10	47.6	46.5	61.3	0
595		76	2	1	0	0	1		1	4	1	1	1	0	12	0.5	31.4	57.1	36.6	0
596	1	76	2	0	0	0	1	2	1	3	0	0	2	2	6	3	48.6	59.7	55	0
597	2	35	0	1	0	0	2	1	1	3	1	0	1	0	9	0.25	50.7	50.6	27.4	0
598	0	39	0	0	1	0	1	2	1	3	0	0	1	1	4	2	55.7	48	56.1	0
599	3	45	1	0	1	0	3	1	0	3	1	0	1	0	2	0.416667	53.4	45.6	58.8	0
600	2	83	2	1		0			1	3	0	0	2	1	1	0.5	4.2	43.1	66	0
601	0	41	1	0	1	0	2	2	1	3	1	0	1	2	4	1	49.6	50.1	57.8	0
602	2	78	2	1	0	0	2	1	1	4	1	0	1	1	17	1	40.3	47.6	36.4	0
603	3	71	2	1	0	0	2	2	1	4	1	0	0	1	5	1	10.8	58.8	52.3	0
604	1	18	0	1	0	0	1	1	1	1	0	0	1	1	7	1	65.4	38.6	26	0
605	3	35	0	1	0	0	4	2	1	3	1	0	2	1	2	0.25	49.8	63.3	52.5	0
606	3	80	2	1	0	0	1	2	1	3	1	0	1	1	4	1	19.1	54.8	41.4	0
607	2	77	2	1	0	0	1	1	1	3	1	0	1	2	15	1	36.7	50.8	37	0
608	2	76	2	0	1	0	5	2	0	5	0	0	1	1	3	1	50.5	55.3	57.9	0
609	2	43	1	1	0	0	3	1	1	5	0	0	2	1	15	1	41.9	15.4	50	0
610	0	66	2	1	0	0		2	1	5	0	0	2	2	5		51.4	35.8	63	0
611	2	37	0	1	1	0	5	2	1	4	1	0	1	1	4	0.666667	46.2	56.7	41	0
612	3	48	1	1	0	0	1	2	1	1	1	0	2	2	19	1				1
613	2	84	2	0	1	0	4	2	1	2	0	0	2	1	9	0.833333	11.9	63.1	40	0
614		83	2	1	0	0	2	1	1	3			2	1	10		16.1	51	60.4	0
615	1	81	2	0	1	0	1	0	0	3	1	0	2		7	0.0833333	28.4	57.5	14.7	0
616	0	74	2	0	0	0	1	0	1	3	0	0	2	1	3	1	32.1	59.6	44.6	0
617	2	83	2	1	0	0	1	1	1	2	1	1	2	2	4	0.5	42.2	56.7	47.1	0
618	2	69	2	1	1	0	2	1	1	3	1	0	1	0	5	1	43.4	49.5	50.6	0
619	1	33	0	1	0	1	2	2	1	6	0	0	1	2	10	3	52.4	47.3	33.1	0
620	0	39	0	1	1	1	4	2	1	6	0	0	1	1	11	3	44.2	30.8	58.1	0
621	2	60	2	1	1	1	4	2	1	6	1	0	1	1	4	2	29.1	48.2	47.7	0
622	0	45	1	0	1	1	4	2	1	6	0	0	2	2	3	2	46.2	58.5	57.8	0
623	0	33	0	0	1	1	2	2	1	5	0	0	2	2	5	7	43.8	37.4	52	0
624	2	42	1	1	0	1	3	2	1	6	1	0	2	2	14	2	33.6	39.2	51.1	0
625	2	75	2	1	1	1	4	1	1	6	0	0	2	1	5	3	57	48	29.1	0
626	1	48	1	1	1	1	4	1	1	5	1	0	1	2	8	1	44	38.7	40	0
627	1	31	0	1	0	1	2	2	1	6	1	0	2	0	8	5	69.9	31.3	11.1	0
628	1	34	0	1	0	1	2	2	1	6	0	0	1	1	6	2	41.7	30	41.9	0
629	0	45	1	0	1	1	5	1	0	6	0	0	2	2	4	2	51.8	52.8	56.8	0
630	0	41	1	1	0	1	5	1	0	6	0	0	2	2	2	2	57	52.2	55.1	0
631	2	46	1	1	1	1	2	1	0	6	0	0	2	1	3	4	53.5	36.4	61.8	0
632	1	39	0	1	1	1	2	2	1	6	0	0	2	2	6	4	49	36.8	61.3	0
633	0	32	0	0	1	1	5	2	1	6	0	0	2	2	4	1	50	51	45.8	0
634	1	32	0	1	1	1	5	1	0	6	0	0	2	2	4	1	61.4	58.6	49.4	0
635	1	60	2	1	0	1	2	0	1	6	0	0	2	2	9	1.5	46.4	45.5	47.4	0
636	1	47	1	1	0	1	3	1	1	6	1	0	2	1	3	3	17	59.4	17.8	0
637	0	69	2	0	0	0	1	2	0	3	0	0	1	0	6	2	48.7	63.9	54.7	0
638	1	65	2	1	0	0	1	2	1	3	1	0	2	2	3	5	38.2	52.8	58	0
639	2			1	0	0		1	1	4	1	0	1	2	4	0.666667				1
640	0	61	2	1	1	0	2	1	1	4	0	0	1	1	3	5	47.9	56.7	56.4	0
641	0	45	1	1	1	0	3	2	1	4	1	0	1	1	9	2	57.9	30.8	43	0
642	0	68	2	0	0	0	1	0	1	3	1	0	1	1	2	4	46.3	55.4	59.6	0
643	0	38	0	0	1	0	2	2	1	4	0	0	2	2	3	5	61	54.7	51.3	0
644	2	35	0	1	0	0	2	0	1	4	0	0	2	1	5	8	53.3	46.2	57.9	0
645	0	42	1	1	0	1	4	2	1	6	1	0	0	1	8	2	64.8	38.1	35.4	0
646	0	71	2	1	0	1	4	2	1	5	1	0	2	1	7	6	57	59.4	51.2	0
647	0	57	1	1	0	1	4	2	1	5	0	0	0	1	26	1	33.4	46.1	28.7	0
648	2	72	2	1	0	1	1	1	1	6	1	0	2	1	17	0.75	14.7	41.6	48.2	0
649	0	66	2	1	0	1	2	2	1		1	0	1	1	4	2	25.9	52.2	56.3	0
650	2	69	2	1	0	1	2	1	1	6	1	0	1	1	16	0.0833333	35.7	56.2	42.8	0
651	0	42	1	1	1	1	3	2	1	6	1	0	2	1	9	2	44.6	40.7	44	0
652	0	39	0	0	1	1	2	2	1	6	1	0	1	1	2	1	48.6	57.3	51.9	0
653	1	53	1	1	1	1		2	1	6	1	0	2	1	12	6	29.8	43.1	33.3	0
654	2	69	2	1	0	1	2	2	1	5	1	1	1	1	5	0.25	24.1	50.6	39.8	0
655	2	40	1	0	1	1	1	2	1	5	0	0	2	2	2	0.0833333	43.7	23.2	26.9	0
656	1	47	1	0	1	1	4	2	1	5	0	0	2	1	3	3	46.2	52.7	59	0
657	2	64	2	0	1	1	4	2	1	5	0	0	2	2	9	3				1
658	2	48	1	1	1	1	4	1	1	5	0	0	1	2	11	3	50.9	32.5	64.1	0
659	0	39	0	1	1	1	2	2	1	6	1	0	2	1	17	4	57.7	31.6	48.3	0
660	2	43	1	0	1	1	4	2	1	5	0	0	2	1	1	3	56.2	33.9	56.3	0
661	2	57	1	1	1	1	2	2	1	5	0	0	2	2	10	3	58	36.7	44.9	0
662	0	60	2	1	0	1	3	2	1	6	0	0	1	1	7	7	49.8	41.7	58.4	0
663	2	59	1	0	1	1	5	2	1	3	0	0	1	1	3	7	61	48.3	29.9	0
664	2	52	1	0	1	1	5	2	0	6	0	0	2	2	4	3				1
665	0	41	1	0	1	1	2	2	1	5	0	0	2	1	7	4	55.6	41.1	56.4	0
666	2	37	0	1	1	1		2	1	6	0	1	1	0	8	14	51.5	40	43.9	0
667	0	55	1	1	1	1	2	2	1	3	1	0	1	1	9	2	51.7	46.6	59.5	0
668	3	28	0	1	0	1	1	1	1		0	0	2	2	25	5	34.2	53.4	21.8	0
669	2	25	0	1	0	1	4	1	1	4	0	0	2	1	8	3	60.8	27.6	38.6	0
670	1	54	1	1	1	1	2	1	1	6	1	1	2	1	24	7	47.3	37.6	45.5	0
671		81	2	1	0	0	1		0	2			2	2	0					1
672	1	74	2	1	0	0	2	2	1	5	1	1	1	2	13	2	40.3	48.4	51	0
673	0	80	2	1	0	0	2	1	0	5	1	0	1	1	1	1	52.2	59.5	54.5	0
674	0	76	2	0	0	0	1	0	0	5	0	0	2	2	2	1	60.2	55.5	47.8	0
675	0	49	1	1	1	0	4	2	1	5	0	0	1	1	3	20	60.9	51.2	51.3	0
676	2	81	2	1	0	0	2	1	1	1	0	0	2	1	12	3	28	44	27.8	0
677	2	62	2	1	0	0	1	1	0	5	0	0	2	0	2	4	49.3	36.6	55.5	0
678	2	68	2	1	0	0	3	1	0	5	1	0	2	1	1	2	44	55.6	46.3	0
679	2	48	1	1	1	0	3	1	1	2	0	0	2	1	4	4	44.3	56.3	58	0
680	3	73	2	0	0	0	1	2	1	2	1	0	1	1	2	20	52.8	63.5	50.1	0
681	2	72	2	1	0	0	2	2	1	5	0	0	2	2	3	20	50.3	53.1	51.6	0
682	0	62	2	1	0	1	1	2	1	4	0	1	2	1	11	10	44.9	48.5	37.9	0
683	2	42	1	0	1	1	4	2	1	4	0	0	2	1	23	6	47.5	37.2	57.5	0
684	2	42	1	1	0	1	4	2	1	4	0	0	1	1	23	6	56.7	23.3	15.7	0
685	2	60	2	1	0	1	5	2	1	4	0	0	1	0	3	4	48.4	53.7	58.6	0
686	2	36	0	1	1	1	3	2	1	4	1	0	2	2	5	2	42.6	43.6	59.8	0
687	1	73	2	1	0	1	1	2	1	4	1	0	1	0	5	3	36.6	59.5	47.6	0
688	2	52	1	1	0	1	5	2	1	4	0	0	2	2	7	4	47.6	44.2	62.6	0
689	1	50	1	1	1	1	3	2	1		0	0	2	2	4	4	48.3	50.8	59.7	0
690	1	68	2	1	0	1	3	1	1	6	0	0	2	2	5	4	62.9	39.7	46.6	0
691	0	37	0	1	1	1	1	2	0	6	0	0	2	2	2	5	57	52.2	55.1	0
692	1	54	1	1	0	1	2	2	1	6	0	0	1	1	6	4	36.6	51.5	58.9	0
693	0	46	1	1	0	1	4	2	1	6	0	0	1	1	10	7	65.2	32.4	39	0
694	1	58	1	1	0	1	5	1	0	6	0	0	2	2	4	5	58	60.9	51	0
695	1	45	1	1	1	1	2	2	1	6	1	0	2	0	17	2	36.8	43.5	42.7	0
696	1	58	1	1	0	1	2	1	1	6	1	0	1	0	15	0.5	38.8	41.1	30.4	0
697	1	65	2	0	0	1	2	0		6	0	0	2	2		1	56.5	63	51.3	0
698	1	50	1	1	1	1	4	2	1	6	0	0	2	2	20	12	47.6	42.2	33	0
699	1	56	1	0	1	1	4	2	1	6	0	0	2	1	7	6	50.3	47	53.5	0
700	2	54	1	1	0	1	4	2	0	6	1	0	1	0	8	0.5	53.2	24	13.6	0
701	0	48	1	1	1	1	3	1	1	6	0	0	2	2	4	0.666667	48.7	53.2	58	0
702	3	78	2	1	0	0	2	1	1	2	0	0	2	2	1	1	25.9	59.7	33.9	0
703	2	65	2	1	0	0	2	0	1	2	1	0	1	1	1	3	51.5	51.7	56.3	0
704	2	68	2	0	1	0	4	0	0	2	0	0	1	1	2	2	45.8	42.9	60.4	0
705	1	22	0	1	0	0	2	1	1	3	0	0	1	2	3	3	61.3	50.6	48.9	0
706	2	86	2	0	1	0	2	0	0	3			2		1	20	37.8	58.8	35.4	0
707	3	88	2	1		0	1	0	1	1	0	0	2	2	6	0.5	39.8	48.5	41.7	0
708	3	66	2	1	0	1		0		2	1	0	1	1		3	29.9	60.4	45	0
709	2	46	1	0	1	1	3	2	1	1	0	0	1	1	5	10	54.4	59	53.7	0
710	3	44	1	1	0	1	3	2	1	4	0	0	2	1	6	16	57	50.6	51.8	0
711	0	76	2	1	0	1	4	0	1	2	1	0	1		3	0.416667	35.9	40	57.9	0
712	2	68	2	1	0	1	2	0	1	2	1	0	1	1	2	12	38.6	50.8	63	0
713	2					1	2			1	1	0	1	1		5				1
714	1	66	2	1	1	1	2	1	1	2	1	1	2	1	4	8	52.7	45.9	58.6	0
715	2	48	1	0	1	1	3	1	1	2	0	0	2	1	3	6	48.9	39	43.4	0
716	3	61	2	1	0	1	2	1	1	2	0	0	1	2	6	0.416667	32.1	59.7	24.1	0
717	2	49	1	0	1	1	2	1	1	2	0	0	1	1	9	4	47	45.5	54.6	0
718	2	67	2	1	0	1	1	1	1	2	0	0	2	2	15	5	43.6	34.6	38	0
719	2	62	2	1	1	1	1	1	1	2	0	0	1	1	3	4	49.1	48.6	60.6	0
720	2	57	1	0	1	1	4	0	1	4	1	0	2	2	5	10	22.4	49.6	70.1	0
721	0	67	2	0	1	1	2	1	0	4	1	0	1	0	3	5	52.1	42.4	29.9	0
722	3	64	2	0	1	1	2	0	1	3	1	0	2	2	12	0.0384615	53.3	34.4	60.2	0
723	1	75	2	1	0	1	1	1	1	4	1	0	2	2	8	17	24	57.2	49.6	0
724	0	63	2	0	1	1	2	2	1	4	0	0	1	1	2	10	52.6	57.2	46.2	0
725	0	57	1	1	0	1	2	1	1	4	0	0	1	1	6	15	52.4	35.3	37.1	0
726	0	41	1	1	0	1	3	2	1	4	0	0	2	1	5	5	54.3	44.4	53.6	0
727	0	67	2	1	0	1	2	2	1	4	0	0	1	1	7	10	43	41.3	62.5	0
728	0	68	2	0	1	1	2	0	1	4	0	0	2	1	3	5	52.6	56.4	54.8	0
729	0	67	2	1	0	1	1	0	1	3	1	0	0	0	7	2	49.4	43.7	44.3	0
730	2	66	2	1	1	0	1	0	1	1	0	0	1	0	6	1	36.1	46.7	42.2	0
731	2	59	1	1	0	0	3	1	1	1	0	0	2	1	17	0.333333	36.4	58.3	52.4	0
732	2	78	2	1	0	0	1	1	1	1	0	0	1	1	3	3	45.1	55.5	34.2	0
733	2	39	0	1	1	0	2	1	1	1	0	0	0	1	4	3	53.6	38.7	51.9	0
734	2	61	2	0	1	0	1	2	1	1	0	0	1	0	8	1	36.8	47.6	60.3	0
735	2	54	1	1	1	0	1	1	1	1	0	0	1	1	2	2	40.9	52.9	54.8	0
736	2	36	0	0	0	0	1	2	1	1	0	0	2	1	16	4	46.3	30	41.4	0
737	2	89	2	0	0	0	1	0	1	1	0	0	1		2	0.333333	38.5	58.9	44.3	0
738		75	2	1	0	0	1	0	1	3	1	0	2	2	8		42.3	65.8	49.4	0
739	2	68	2	0	0	0	1	1	1	1	0	0	1	1	1	2	46	52.1	53.2	0
740	2	38	0	1	1	0	1	1	1	3	0	0	2	1	3	3	41.2	61.1	43.2	0
741	3	54	1	1	0	0	5	2	0	2	1	0	1	1	5	4	53	47.6	22	0
742	2	77	2	1	0	0	1	1	1	1	0	0	2	2	7	3	15.6	63.9	63.3	0
743	1	56	1	1	0	0	4	1	1	4	0	0	1	1	5	25	42.3	57.6	47.3	0
744	2	51	1	1	1	0	5	2	0	2	1	0	1	0	4	0.25	68.9	40.3	18.2	0
745	2			1		0		2	1	3	1	0	1	1	5	12	50.3	48.8	48.6	0
746		79	2	1	0	0	1	0	1	1	1	0	0	0	10	5	41.6	51.3	36.8	0
747		80	2	1	0	0	1	0	1	6	0	1	1	0	7	2	8.8	63.6	41.8	0
748	3	58	1	0	1	0	5	1	1	2	0	1	2	1	4	3	34.3	31.6	63.9	0
749	3	72	2	0	1	0	2	0	1	1	0	0	2	1	7	0.833333	49.6	65.2	54.5	0
750	3	41	1	0	1	0	1	2	1	2	1	0	1	1	12	0.5	36.8	46.2	34	0
751	2	33	0	1	1	0	1	1	0	2	1	0	2	2	5	0.416667	56.4	45.5	52.9	0
752	1	70	2	1	0	0	1	0	1	1	0	0	1	2	13	10	40.7	63.1	46.1	0
753	2	73	2	1	0	0	1	2	1	1	0	0	2	2	2	1.5	49.8	63.3	52.5	0
754	1	32	0	1	1	0	3	2	1	3	0	0	2	2	6	2	46.7	38.4	56.7	0
755	3	48	1	1	0	0	5	2	1	4	0	0	1	0	12	15	33.4	27.9	55.1	0
756	1	65	2	0	1	0	4	2	1	2	0	0	1	1	3	10	47.8	47.8	60.5	0
757	2	68	2	1	0	0	1	0	1		1	0	2	2	6	5	46.6	54.2	59.5	0
758	1	76	2	1	0	0	1	1	1	2	0	0	1	1	8	7	35.5	48.2	36.6	0
759	2	45	1	1	1	0	2	1	0	2	0	0	2	1	1	1	58.8	58.7	47.8	0
760	2	34	0	0	1	0	1	2	1	2	0	0	2	1	5	2	55.7	45	45.6	0
761	1	28	0	1	1	0	1	1	1		0	0	2	2	2	2	52.3	31	39.2	0
762	2	30	0	1	1	0	3	2	1	1	0	1	2	1	3	0.166667	43.3	61.2	48.4	0
763	2	37	0	1	0	0	2	2	1	1	0	0	2	2	14	4	38.9	32.4	48.8	0
764	0	26	0	0	1	0	3	1	1	2	0	0	2	1	3	1	57	63.2	49.9	0
765	0	26	0	0	1	0	2	1	1	2	0	0	2	1	7	4	54.4	59.9	50.8	0
766	2	35	0	0	1	0	2	2	1	3	0	0	1	1	5	1	62.4	36.4	45.6	0
767	3	58	1	1	1	0	1	1	1	1	0	0	1	2	4	5	51.4	41.4	50.8	0
768	0	60	2	1	0	1	3	0	1	4	1	0	1	0	2	0.333333	46.3	50.2	60.5	0
769	0	40	1	1	0	1	3	2	1	4	0	0	2	0	5	0.5	48.2	48.8	59.3	0
770	1	48	1	1	0	1	4	2	1	4	0	0	2	2	5	10	53.8	40.1	27.2	0
771	0	25	0	1	1	1	1	1	1	4	0	0	2	2	11	15	46.6	41.5	29.3	0
772	1	50	1	1	1	1	2	0	1	3	1	0	1	0	3	0.0833333	41.5	65.4	56.4	0
773	2	30	0	0	1	1	2	2	0	5	0	0	2	2	2	0.333333	51	28	53.9	0
774	1	35	0	1	1	1	2	2	1	3	0	1	2	1	2	0.0833333	56.5	34.6	54.3	0
775	2	43	1	1	1	1	3	2	1	5	0	0	1	1	11	10	43.8	32	42.5	0
776	0	42	1	0	1	1	2	2	1	4	0	0	1	1	3	10	49.8	44.8	49.8	0
777	2	53	1	1	0	0	5	1	1	6	1	1	1	0	3	0.25	19.8	60.2	56.2	0
778	1	54	1	0	1	0	5	2	1	4	0	0	2	2	4	0.833333	54.2	54.8	55.4	0
779	2	32	0	1	0	0	3	0	0	4	1	0	2	2	1	0.333333	54.4	45.3	35.1	0
780	2	56	1	0	1	0	5	2	0	6	0	0	1	1	1	1	58	69.9	47.4	0
781	1	50	1	0	1	0	5	2	1	5	0	0	1	0	2	0.0833333	43.1	39.2	44.5	0
782	0	21	0	1	0	0	4	2	0		0	0	1	2	2	10	59.4	65.7	48	0
783	0	48	1	1	1	0	2	1	0	5	0	1	1	1	2	18	49.1	52.4	45.2	0
784	3	69	2	1	0	0	1	1	1	1	1	0	2	1	5	1	33.2	47.1	58.9	0
785	2	83	2	1	0	0		0	1	1	1	1	0	1	7	0.166667	34.6	39.3	53	0
786	0	71	2	0	0	0	1	2	1	1	0	0	2	1	6	5	28.8	54.9	49.2	0
787	1	69	2	1	0	0	1	1	1	1	1	1	2	2	5	8	54.8	39.1	49.2	0
788	2	34	0	1	1	0	3	0	1	1	0	0	2	2	9	3	48.5	40.1	59.6	0
789	3	71	2	1	1	0	2	0	1	1	1	0	1	2	8	1	52.8	44.4	58.8	0
790	2	61	2	0	0	0	2	2	0	3	1	0	1	1	7	1.5	47.7	45.4	49.9	0
791	2	76	2	1	0	0	1	0	1	1	1	1	1	1	8	0.5	34.2	67.4	21.9	0
792	2	67	2	1	0	0	2	0	0	3	1	0	2	1	1	0.0833333	45.3	57.3	60	0
793	1	79	2	1	0	0	1	1	0	1	0	0	2	2	6	10	39.4	64.3	43.9	0
794	2	78	2	1	0	1	2	0	1	1	0	0	2	1	4	15	42.1	63	36.8	0
795	2	75	2	0		1	1		0	1	0	0	1	1	3	9	52.3	49.8	39.5	0
796	3	76	2	1	0	1	1	0	1	2	0	0	2	2	10	5	51.4	41.7	40.2	0
797	2	49	1	1	0	1	1	2	1	3	0	0	1	1	9	5	53.7	37.7	39.6	0
798		63	2	1	0	1	2	2	1	3			2	2	2		53.8	55.1	52.1	0
799	2	66	2	0	1	1	2	2	1	3	0	0	1	0	2	0.25	43	48.9	62.1	0
800	1	43	1	0	1	1	1	1	1	3	0	1	1	1	4	7	39.8	43.7	61.5	0
801	3	54	1	1	1	1	1	1	1	3	1	0	0	1	12	3	43.3	51.2	40.1	0
802	2	59	1	1	0	1	1	2	1	2	1	0	1	0	7	1	23.3	29.3	56.3	0
803	0	33	0	0	1	1	3	2	1	2	0	1	0	1	4	3	58.2	43.9	46.9	0
804		71	2	1	0	1	1	0		1			2	0			48.5	69.3	25.9	0
805	2	42	1	1	0	1	4	2	0	2	1	0	2	1	2	3	29.7	54.7	55.9	0
806	2	45	1	1	1	1	3	1	0	4	0	0	2	2	5	9	54.4	37.6	61.3	0
807	1	65	2	1	0	1	1	2	1	4	1	0	1	1	11	0.333333	15.5	48.7	61.2	0
808	2	63	2	0	1	1	1	1	1	2	0	0	2	2	1	3	54.5	63	50.5	0
809	2	66	2	1	0	1	5	2	1	4	0	0	2	2	10	0.0833333	43.3	55.8	47.8	0
810	2	41	1	0	1	1	3	2	1	3	1	0	2	2	1	5	48.5	55.3	57.7	0
811	0	43	1	0	1	1	4	2	1	3	0	0	2	1	3	4	47.4	48.4	60.7	0
812	3	42	1	0	1	0	2	1	1	2	0	0	2	2	13	1.5	37.3	46.9	53.5	0
813	2	52	1	1	0	0	2	1	1	2	0	0	1	1	5	3	46.4	50.2	61.4	0
814	3	47	1	0	1	0	4	2	1	3	1	0	2	1	12	2	45.5	46.3	63	0
815	2	39	0	1	0	0	3	2	1	3	0	0	1	0	7	0.833333	46.8	56.8	56.5	0
816	2	47	1	1	1	0	3	2	1	3	0	0	0	2	12	1	49.1	44.9	61.9	0
817	3	47	1	1	0	0	5	2	1	4	0	1	2	2	12		43.1	55.4	45.2	0
818	2	61	2	1	0	0	2	1	1	4	0	0	2	1	3	4	23	45.9	64.9	0
819	3	27	0	1	0	0	3	2	1	3	1	1	1	1	5	0.0576923	51.6	19.3	63.9	0
820	3	48	1	1	0	0	2	0	0	2	0	0	2	1	5	3	53.2	45.1	36.5	0
821	1	50	1	1	0	0	3	2	1	3	0	0	2	1	6	5	45.2	38.7	61.4	0
822	2	58	1	1	0	0	2	1	1	4	0	0	2	2	2	10	36.5	38.4	54.1	0
823	2	40	1	1	0	0	3	0	1	3	0	0	1	1	5	2	60.4	34.3	47.2	0
824	3	58	1	1	1	0	1	0	1	3	1	0	1	0	1	2	39.3	41.4	43.3	0
825	2	49	1	1	1	0	1	2	1	3	0	0	2	2	7	1.5	47.1	50.5	59.2	0
826	1	40	1	1	0	0	2	2	1	3	0	0	2	1	5	8	49.8	48.4	59	0
827	2	60	2	1	0	0	2	2	1	3	1	0	1	0	5	0.5	44.6	56.4	59.6	0
828	2	48	1	1	1	0		2	1	3	0	0	2	1	14	10	59.7	39.4	36.9	0
829	3	45	1	0	1	0	2	1	1	4	0	0	2	2	6	5	45.6	31.6	58.3	0
830	3	73	2	1	0	0	1	2	1	2	0	0	2	2	3	2	36.5	49.7	58.1	0
831	1	54	1	1	0	0	1	1	1	3	1	0	2	1	4	7	39.6	48.4	57	0
832	2	37	0	1	1	0	2	2	1	4	1	0	2	2	7	2	52.8	50.6	56.5	0
833	1	43	1	0	1	0	2	1	1	3	0	0	2	2	2	2	56.8	38.9	55.4	0
834	2	38	0	1	0	0	1	2	1	2	1	0	2	1	16	1.5	39.1	56.2	14.6	0
835	0	40	1	0	1	0	4	1	1	3	0	0	0	1	9	1	65.8	37.7	43.3	0
836	1	37	0	1	1	0	4	1	0	3	1	1		0	1	0.166667	42.2	55.3	50.4	0
837	1	39	0	1	0	0	2	2	1	4	1	1	2	2	3	0.666667	50.2	65.1	41.5	0
838	1	45	1	0	1	0	4	2	1	3	1	0	1	1	5	1	54	32.6	56.8	0
839	2	73	2	0	1	0	3	2	1	3	0	0	1	2	6	0.5	53.9	53.9	55.5	0
840	2	46	1	1	1	0	4	1	1	1	0	0	1	2	3	0.833333	44.2	39.5	60.4	0
841	2	32	0	0	1	0	1	2	0	2	0	0	2	2	1	2	46.7	64.9	40.9	0
842	2	50	1	0	1	0	5	2	1	2	1	0	1	1	2	1	53.2	41.4	60.4	0
843	2	69	2	0	0	0	1	0	1	3	0	1	0	0	3	1	52.3	48.7	54.1	0
844	3	55	1	1	1	0	1	1	1	1	0	0	1	2	14	0.25	49.8	52.4	54.3	0
845	3	32	0	1	1	0	2	1	1	1	0	0	1	1	8	1.5	41.8	40.7	60.8	0
846	3	66	2	1	0	0	1	0	1	1	1	0	1	1	2	15	34.7	47.1	28.8	0
847	3	38	0	1	1	0		2	1	1	0	0		0	10	0.833333	60.9	41.4	35.3	0
848	2	75	2	1	0	0	2	1	1	1	0	0	1	0	16	3	35	34.9	47.9	0
849	3	80	2	1	0	0	1	0	1	1	1	1	2	2	13	10	31.9	43.9	46	0
850	2	81	2	1	0	0	1	0	0	1	1	0	1	1	3	7				1
851	3	67	2	0	1	0	2	0	1	1	0	1	1	0	8	1	42.1	35.5	64.6	0
852	2					0	1		1		0	0	1	1	12	5	38.2	50.1	27.8	0
853	2					0		2	0	1	0	0	1	2	2	1	54.3	54.5	55.1	0
854	2	62	2	1	1	0	1	1	0	1	1	0	1	1	5	3	53.6	49.9	54.7	0
855	2	75	2	0	1	0	1	2	1	1	0	0	2	1	7	5	43.1	58.9	55.7	0
856	3	63	2	1	1	0	4	2	1	4	0	0	1	1	3	0.5	49.4	47.7	43.3	0
857	2	36	0	0	1	0	2	2	1	3	0	0	1	1	4	0.166667	43.9	38.3	65.9	0
858	2	39	0	1	1	0	3	1	0	4	0	0	2	1	2	0.0576923	57.4	43.9	54.6	0
859	1	34	0	0	1	0	2	2	1	1	1	0	2	0	5	1	54.2	50.9	52.5	0
860	2	35	0	0	1	0	1	2	1	3	0	0	2	2	3	3	62.1	23.6	56.2	0
861	2	48	1	1	1	0	5	0	1	3	1	0	1	1	10	3	47.4	35.4	25.5	0
862	2	51	1	0	1	0	2	2	1	4	0	1	1	0	4	0.5	47.7	44.7	54.7	0
863	3	36	0	1	1	0	4	2	0	4	1	0	0	0	2	0.166667	65.9	50.3	47	0
864	3	72	2	1	0	0	1	0	1	2	0	0	1	0	9	0.166667	46.7	43.4	42.5	0
865	3	57	1	0	1	0	5	2	0	3	1	0	0	0	1	1	56	60.2	51.9	0
866	3	49	1	1	1	0	3	1	0	4	1	0	1	1	2	10	29.7	51.6	59.9	0
867	2	66	2	1	0	0	1	0	1	3	0	0	0	1	9	2	47.4	60.1	56.7	0
868	2	66	2	0	0	0	2	2	1	3	1	0	1	0	11	0.583333	13.2	40.4	59	0
869	3	42	1	1	0	0	2	2	1	3	1	0	1	1	3	0.25	56.4	51.9	55.8	0
870	3	31	0	1	0	0	1	1	1	3	0	0	1	2	3	0.333333	41.3	44	58.6	0
871	2	63	2	1	0	0	1	1	1	3	1	0	1	1	14	0.333333	18.8	51.8	50	0
872	2	54	1	1	1	0	5	1	1	3	0	0	0	2	5	0.25	43	41.6	63.9	0
873	2	22	0	0	1	0	2	1	1	4	0	0	2	1	7	0.833333	58.9	32.7	15.4	0
874	2	40	1	0	1	0	1	2	1	2	1	0	2	1	3	1	16.4	50.4	51.1	0
875	3	71	2	0	0	0	1	1	0	4	1	0	0	1	3	0.5	49.3	51.5	54.6	0
876	3	64	2	0	0	0	4	2	1	4	0	0	1	1	2	0.0833333	41.9	48.7	61.7	0
877	2	53	1	1	1	0	1	1	1	3	1	0	1	0	1	1.5	26.8	46.4	37.2	0
878	1	44	1	1	1	0	2	2	1	3	0	0	2	2	3	3	31.6	37.4	65.5	0
879	3	32	0	1	0	0	3	2	1	3	0	0	2	1	8	0.416667	53.6	33.4	29.6	0
880	2	42	1	1	0	0	4	2	1	3	1	1	1	0	4	0.666667	47.3	43.1	33	0
881	2	39	0	1	0	0	4	2	1	3	0	0	2	0	8	2	61.7	53.8	39	0
882	1	89	2	0	0	0		0	1	5	0	0	1	1	10	5				1
883	1	25	0	0	1	0	1	2	0	4	1	1	1	1	3	1	51.5	39.2	41.8	0
884	1	60	2	1	0	0		1	1	3	0	0	2	2	19	5	53.8	49.9	47.8	0
885	2	67	2	0	0	0	2	2	1	1	0	0	1	1	11	0.166667	52.2	43	24.5	0
886	0	40	1	0	1	0	1	2	1	4	0	0	2	2	2	2	49.8	37.5	59.4	0
887	1	30	0	0	1	0	2	2	0	3	0	0	2	2	6	1	60.1	41.6	51.7	0
888	2	77	2	1	0	0	1	1	1	4	0	0	1	1	11	3	26.4	30.6	39.9	0
889	1	49	1	0	0	0	2	2	1	1	1	1	1	1	21	8	43.8	35.1	31.5	0
890	2	61	2	0	1	0	4	2	1	4	0	0	0	1	6	10	56.7	53.4	42.1	0
891	2	54	1	0	1	0	2	1	1	4	1	0	2	2	23	15	47.1	18.5	32.4	0
892	1	53	1	1	0	0	1	1	1	4	0	0	1	0	4	5	50.7	34.4	60	0
893	0	46	1	1	0	0		1	1	4	0	0	1	2	9	10	53.4	40.8	57.7	0
894	1	55	1	1	1	0	4	2	1	4	0	0	2	2	3	10	45.5	57.3	53.2	0
895	0	17	0	0	0	0	2	2	1	4	0	0	2	2	9	3	55.9	51.8	49.9	0
896	1	30	0	1	1	0	3	1	1	4	0	0	2	1	6	11	57.3	50.7	55.5	0
897	2	57	1	1	1	0	3	1	1	4	1	0	2	1	14	18	58.5	33.4	46.3	0
898	2	38	0	1	1	0	1	2	1	4	1	1	2	2	17	3	37.9	41.7	30	0
899	1	40	1	0	1	0	2	1	1	4	0	0	2	1	6	10	42	50.8	54.1	0
900	0	65	2	1	0	0	1	0	1	3	1	0	1	1	7	3	45	39.1	51.1	0
901	2	70	2	0	0	0	1	0	1	4	1	0	1	1	2	0.0384615	25.1	53.7	34.1	0
902	0	67	2	1	0	0	4	1	1	3	0	0	1	1	4	20	48.4	55.9	56.8	0
903	0	65	2	1	0	0	1	0	1	4	0	0	2	2	10	10	42.7	48.7	59.6	0
904	1	56	1	0	1	0	3	1		3	0	0	2	2		6	51.8	45.7	57.6	0
905	0	62	2	0	1	0	4	1	1	3			1	0	6	3	56.7	46.8	54.4	0
906	0	77	2	0	0	0	1	0	1	3	0	0	2	1	1	20	39.6	63.3	51.3	0
907	1	68	2	1	0	0	3	2	1	3	1	0	2	1	5	10	43.3	51.9	61.9	0
908	0	78	2	1	0	0	1	0	0	3	0	0	1	0	1	0.333333	52	61.9	54	0
909	3	52	1	1	1	0	3	2	1	1	0	0	0	0	2	0.0192308	49	62.8	47.5	0
910	0	45	1	1	1	0	2	1	1	1	0	0	1	0	5	10	59.9	21.5	26.8	0
911	0	45	1	0	1	0	2	2	1	1	0	0	2	2	1	3	50	49.2	50.3	0
912	0	46	1	1	1	0	2	0	1	2	1	0	2	2	7	2	47.6	53.3	56.2	0
913	2	74	2	0	0	0	1	1	1	1	1	0	1	1	5	5	31.5	56.9	49.2	0
914	3	81	2	1	0	0	1	1	1	1	0	0	2	2	1	3	51.7	52.6	53.2	0
915	1	30	0	0	1	0	1	2	1	2	0	0	1	2	9	0.0833333	41.3	56	58.3	0
916	0	68	2	1	0	0	2	1	1	1	0	0	2	2	6	0.0384615	48.1	48.7	58.2	0
917	0	26	0	0	1	0	1	2	1		0	0	1	1	5	5	50.9	36.1	54.7	0
918	1	39	0	1	1	1	1	1	0	5	1	0	2	1	2	0.166667	46.5	59.5	17.1	0
919	1	63	2	0	1	1	2	1	1	5	0	0	2	1	1	10	57.2	50.9	43.6	0
920	1	64	2	1	1	1	2	1	1	4	1	0	2	1	10	10	41.7	61.4	48.7	0
921	0	42	1	0	1	1	4	2	1	5	0	0	1	1	2	1	54.3	35.9	59.5	0
922	3	38	0	1	1	1	4	2	1	6	1	1	1	1	15	0.333333	46.7	37.3	31.7	0
923	1	53	1	1	1	1	3	2	0	6	1	0	1	1	6	4	43.8	41.3	65.7	0
924	1	48	1	1	1	0	3	2	1	4	1	0	2	2	7	1	35.8	43.4	58.7	0
925	2	62	2	1	0	0	3	2	0	6	0	0	1	1	4	0.25	62.2	36.8	50.3	0
926	2	56	1	1	1	0	1	2	1	4	1	0	2	2	16	4	9	42.1	41.6	0
927	1	25	0	1	1	0	1	2	1	4	1	0	1	0	6	0.25	55.8	53.6	52.2	0
928	1	62	2	1	0	0	1	1	1	4	1	0	1	1	19	2	11.3	46	55.6	0
929	2	48	1	1	1	0	2	2	1	4	0	0	2	2	12	1	55	39.7	49.4	0
930	0	41	1	0	1	0	4	2	0	4	0	0	2	2	2	3	52.7	51.3	56	0
931	2	73	2	1	0	0	1	0	1	3	1	0	2	2	11	3	48.9	48.6	35.6	0
932	3	33	0	0	1	0	2	2	0	3	0	0	2	2	5	0.0576923	70.1	22.3	26	0
933	0	48	1	1	1	0	1	1	1	4	1	0	1	2	3	0.416667	48.9	38.9	18.9	0
934	3	82	2	0	1	0		0	1		1	0	1	0	14	2	43.5	59.9	28.9	0
935	3	86	2	1	1	0	2		1	1	0	0	2	2	12	7				1
936	2	76	2	1	0	0	5	0	1	1	1	0	2	0	5	3	53.1	49.1	43.4	0
937	3	84	2	1	0	0	4	1	1	1	0	0	1	0	4	6	19	42.1	70.2	0
938	2	80	2	0	0	0	2	1	1	1	1	0	1	1	8	0.5	59	66.7	41	0
939	3	69	2	1	0	0	2	1	1	1	0	0	2	1	4	0.166667	48.8	50.3	54.1	0
940	3	91	2	1	0	0	1		1		0	0		2	16	2	-2.8	63.2	56.6	0
941	3	80	2	0	0	0		1	1	1	1	0	0	2	10	3	45	41.6	37.4	0
942	2	43	1	0	1	0	2	2	1	3	0	0	1	1	1	10	42.8	46.7	47.2	0
943	2	45	1	1	1	0	2	1	0	2	0	0	1	1	1	8	71.4	44.2	46.8	0
944	0	45	1	0	1	0	3	1	1	3	1	1	1	0	5	3	41.2	44.3	63.6	0
945	2	33	0	1	0	1	2	1	1	3	1	0	2	1	11	0.166667	38	28.6	20.9	0
946	2	44	1	1	0	1	3	2	1	3	0	1	1	1	5	1	25.8	48.3	39.4	0
947	2	54	1	0	1	1	1	1	1	1	0	0	2	1	1	0.833333	43.7	48.6	62.6	0
948	2	56	1	1	0	1	1	1	1	4	0	0	1	1	13	0.75	44.4	50.8	44.8	0
949	3	79	2	1	0	1	2	2	1	1	0	0	0	1	10	6	52	52.3	36.3	0
950	3	73	2	0	0	1	2	2	1	1	1	0	0	0	6	1	29.5	45.5	66.1	0
951	3	66	2	1	1	1	2	2	1	2	1	0	0	1	11	1	9.1	58	18.7	0
952	3	70	2	0	0	1	1	2	1	1	1	0	1	0	4	2	46.8	59.3	59.3	0
953	2	68	2	1	0	0	1	0	1	2	1	1	1	2	9	2	43.2	45.7	40	0
954	2	43	1	0	1	0	4	2	1	2	1	0	2	2	9	2	46.8	35.7	65.4	0
955	2	34	0	1	1	0	5	2	0	2	0	0	2	1	7	4	60.6	40.6	7	0
956	3	42	1	1	1	0	5	2	1	3	1	0	2	2	6	1	40.6	33.4	37.4	0
957	1	40	1	1		0	3	2	1	4	0	0	2	2	7	4	55.9	53.2	51.9	0
958	2	60	2	1	1	0	3	2	0	4	1	0	2	2	5	3	56.6	63.5	46.7	0
959	1	29	0	1	1	0	1	2	1	2	0	0	2	1	2	1.5	48.4	46.8	62.2	0
960	2	32	0	1	1	0	5	2	1	4	0	0	2	2	9	0.0384615	55.3	34.2	58.8	0
961	2	62	2	1	0	0	3	2	1	4	0	0	2	2	10	3	39.1	31.6	57.9	0
962	2	54	1	1	1	0	4	2	1	4	0	0	2	2	9	28	42.4	39.6	68	0
963	2	59	1	1	1	0	3	1	1	4	0	0	1	1	7	0.25	44.9	33.9	64.8	0
964	2	70	2	1	0	0	1		1	4	0	0	1	1	12	20	46.6	39	36.7	0
965	2	59	1	1	0	0	2	2	1	4	0	0	2	0	10	4	53.4	46.4	53.9	0
966	1	36	0	0	1	0	2	2	0	4	0	1	1	2	4	6	58.1	56	42.4	0
967	2	71	2	1	0	0	1	0	1	4	0	0	2	1	6	35	50.5	61.3	54.9	0
968	2	59	1	1	0	0	2	1	1	4	0	0	2	1	9	2	35.5	56.2	35.8	0
969	1	70	2	1	0	0	2	1	1	3	0	0	1	1	13	10	55.4	40.9	42	0
970	1	68	2	0	0	0			1	3	1	1	1	1	6	15	45.4	49.9	61.7	0
971	0	51	1	1	0	0		1	1	2	0	0	0	0	6	2	41.5	43.8	40	0
972	0	54	1	1	1	0	5	1	1	3	0	0	0	1	6	5	52.3	47.9	57.7	0
973	0	43	1	1	0	0	1	2	1	2	1	1	1	0	7	7	48.1	42.5	58.8	0
974	3	27	0	0	1	0	2	2	0	3	1	0	1	0	2	0.0576923	56.3	40.4	56.3	0
975	1	80	2	0	0	0	3	1	0	3	0	0	2	1	12	5	17.5	48.7	7.3	0
976	0	44	1	0	1	0	3	2	0	3	0	0	2	2	1	3	61.8	54.7	50.3	0
977	3					0			1	3	1	0	1	1	2	0.0192308				1
978	1	50	1	1	1	0	5	2	1	3	0	0	1	1	5	10	55.1	45.5	50.8	0
979	1	40	1	1	1	0	1	1	1	3	0	0	2	1	3	15	52.8	52.6	56.7	0
980	2	77	2	0		0	2		1	2	1	0	0	0	12	10	30.7	60.1	15.8	0
981	0	65	2	0	1	0	1	2	1	4	0	0	0	1	6	30				1
982	2	75	2	1	0	0	1	1	1	2	1	0	2	1	6	18				1
983	1	70	2	1		0	3	2	1	4	1	0	1	2	15	2	19	41.6	11.4	0
984	1	47	1	0	1	0	3	2	1	4	0	0	1	1	4	4	48.4	35.2	62	0
985	2	53	1	1	1	0	2	2	1	4	1	0	2	1	4	3	35.9	45.3	60.4	0
986	2			1	0	0	1	0	1	2	0	0	1	1	6	20	31.9	47.9	35.6	0
987	1	68	2	1	0	0	3	2	1	3	0	0	1	1	6	4	42.8	40.1	53.4	0
988	3	48	1	1	1	0	2	1	1	1	0	0	2	2	12	10	33.8	46.4	29	0
989	2	50	1	1	1	0	4	1	1	2	0	1	2	2	5	2	51.7	49.8	44	0
990	2	39	0	1	1	0	2	2	1	1	1	0	2	1	8	0.5	41.3	34.6	60.3	0
991	1	52	1	1	0	0	4	2	0	2	0	0	1	0	2	3	57.1	49.9	42.1	0
992	1	48	1	1	0	0	4	2	1	1	0	1	1	1	11	5	34.8	50.2	51.5	0
993	3	46	1	1	1	0	2	1	1	1	0	0	2	2	4	2	45.7	46	52.3	0
994	2	39	0	0	1	0	4	2	1	2	0	0	1	1	3	1	54.6	50.7	56	0
995	3	50	1	1	0	0	3	1	1	1	1	0	1	2	7	0.0833333	57.1	26.4	35.9	0
996	2	62	2	0	0	0	2	2	1	3	0	0	2	2	4	1	38.5	42.5	30.9	0
997	3	67	2	1	0	0	2	1	1	2	1	0	1	1	8	2	1.4	50.3	31.3	0
998	3	55	1	1	1	0	2	1	1	1	0	0	2	2	4	13	52.9	65.2	50.5	0
999	3	51	1	0	1	0	3	2	1	2	1	0	2	1	2	2	16.8	58.5	68.6	0
1000	1	55	1	0	1	0	2	1	0	4	1	0	1	1	3	0.166667	35.4	49	36.3	0
1001	2	48	1	0	1	0		2	1	1	1	0	1	1	3	0.0833333	44.5	48.4	61.8	0
1002	2	59	1	1	0	0		2	1	4	1	0	0	0	11	0.25	19.4	34.8	20.8	0
1003	1	63	2	0	0	0	2	2	1	4	1	0	0	1	4	0.166667	18.7	40.5	27.8	0
1004	2	64	2		0	0		2	1	1	1	1	1	2	4	0.333333	7.9	42.2	23.4	0
1005	3	40	1	0	1	0		2	0	4	1	0	0	0	1	0.0384615	55.8	50.3	51.8	0
1006	1	57	1	0	1	0	3	2	1	4	1	0	2	1	2	0.166667	42.3	46.3	53.9	0
1007	3	38	0	0	1	0	2	2	1	4	1	1	0	2	2	0.0576923	36.9	38.3	50.1	0
1008	0	40	1	0	1	0	2	2	0	4	1	0	0	0	2	1	51.8	46.2	57.3	0
1009	1	49	1	1	0	0	3	2	1	4	1	1	1	1	6	0.5	54.1	32.5	54.5	0
1010	2	60	2	0	1	0		2	1	1	1	0	1	0	4	0.25	31.3	43.8	33.9	0
1011	2	39	0	1	1	0	4	2	0	5	1	0	1	0	3	0.0576923	57.1	64.1	46.3	0
1012	2	42	1	0	1	0	2	1	1	5	1	0	2	0	3	1	53.4	32	62.8	0
1013	3	41	1	1	0	0	4	2	1	1	1	0	2	1	12	2	39.5	39.2	45.4	0
1014	0	59	1	1	0	0	1	2	1	5	1	0	2	1	11	2	38.5	53.7	61.6	0
1015	2	37	0	1	1	0	1	1	1	1	0	0	2	1	5	0.0833333	60.5	50	37.5	0
1016	1	33	0	1	0	0	1	1	1	3	1	0	2	2	3	0.0833333	38.7	45.1	19.6	0
1017	2	60	2	0	1	1	4	2	1	3	0	0	1	1	3	3	45.5	43	49.7	0
1018	1	51	1	1	1	1	4	2	1	3	0	0	2	0	10	2	28.6	47.7	63.5	0
1019	1	40	1	1	1	1	3	1	1	3	0	0	2	1	8	4	42.7	30	48.4	0
1020	2	60	2	1	0	1	3	2	1	3	1	0	2	2	6	8	64.5	36.6	45.3	0
1021	1	63	2	0	0	1	3	2	1	3	0	0	1	1	14	9	50.2	44	47.9	0
1022	2	21	0	1	1	1	4	0	0	3	1	0	1	1	11	0.5	58	32.6	21.2	0
1023	1	57	1	1		1	4	1	1	4	0	0	2	1	6	0.25	49.9	21	56.1	0
1024	2	39	0	1	0	1	4	2	0	3	1	0	2	2	1	1	49.4	52.7	57.6	0
1025	2	57	1	0	1	1	5	2	0	3			2		1	3	46.9	48.4	61.6	0
1026	1	55	1	0	1	1	1	2	0	3	1	0	1	1	2	6	33.4	43.7	48.1	0
1027	2	62	2	1	1	0	2	2	1	3	0	0	1	2	3	0.5	51.3	63.7	52.3	0
1028	0	43	1	1	1	0	5	2	1	3	0	0	2	2	7	10	48.4	43.8	61.2	0
1029	1	61	2	1	0	0	1	1	1	2	0	0	1	1	2	2				1
1030	0	70	2	0	0	0	2	2	1	2	0	1	2	1	5	5	53.4	44.7	58.1	0
1031	1	62	2	1	1	0	2	2	1	2	0	0	2	2	7	7	37.4	54	51.8	0
1032	1	26	0	1	1	0	2	1	1	3	1	0	1	2	3	2	43.4	38.5	13.3	0
1033	1					0	1		1	3	0	0	2	1	5	3	35	37.3	44.4	0
1034	0	40	1	1	1	0	2	2	1	3	0	0	2	1	2	5	50.1	48.7	43.7	0
1035	3	88	2	1	0	0	3	2	1	3	0	0	0	1	4		36	61.2	51.1	0
1036	3	36	0	1	0	0	2	1	0	2	1	0	1	0	4	0.583333	58.9	46.9	45.5	0
1037	3	61	2	1	0	0	1	1	0	2	1	0	1	2	1	0.333333	14.4	59.1	23.7	0
1038	3	45	1	1	0	0	1	0	1	3	1	0	1	1	19	0.0833333	41.1	40	33.7	0
1039		80	2	0	1	0	2	2	1	3	0	0	1	1	6	0.0576923	42.8	47.3	63.5	0
1040	2	74	2	0	0	0	1	2	1	3	1	0	1	1	18		22.4	36.8	52.1	0
1041	0	53	1	1	0	0	2	2	1	3	0	0	1	1	11	3	54.8	39	49.3	0
1042	1	79	2	1	0	0	2	0	1	3	1	0	2	1	16	10	29.7	45.7	31.3	0
1043	1	63	2	1	1	0	1	0	1	3	0	0	1	0	5	3	46	38.4	54.2	0
1044	2	77	2	1	1	0	1	0	1	3	1	0	2	0	14	5	31.4	52.6	4	0
1045	2	78	2	1		0	2	1	1	6	0	0	1	1	8	2	28.1	54.6	11.1	0
1046	0	32	0	1	1	0	1	2	1	3	0	0	2	1	8	2	54.5	43.6	29.1	0
1047	2	70	2	1	0	0	1	0	1	3	0	0	1	1	6	0.0833333	15.3	54.1	47.5	0
1048	1	29	0	1	1	0	1	2	1	3	0	0	2	2	2	1	52.2	52.4	56.1	0
1049	2	61	2	1	1	0	2	0	1	3	1	0	2	1	6	10	54	39.8	51.4	0
1050	1	53	1	1	1	0	5	2	1	3	0	0	0	0	4	5	42.2	40.9	60.7	0
1051	2	56	1	1	0	0	2	0	1	3	1	0	2	2	11	7	39.2	38.2	32.9	0
1052	0	48	1	1	1	0	1	1	1	3	1	1	2	2	9	15	46.9	58.7	57.8	0
1053	0	52	1	0	1	0	1	0	1		0	0	2	1	15	2	48	41.2	56.7	0
1054	2	55	1	1	1	0	4	2	1	3	0	0	2	1	8	9	48.7	23.3	46	0
1055	3	74	2	1	0	0		1	1	3	1	1	1	0	5	3	7.4	53.8	33.6	0
1056	0	81	2	1	0	0	1	0	1	3	1	0	2	1	11	1	16.9	51.1	41.7	0
1057	1	75	2	1	0	0	1	0	1	2	1	0	1	1	11	0.25	38.8	53	22.2	0
1058	2	50	1	0	1	0	5	2	0	3	0	0	2	2	1	3	45.1	62.1	54	0
1059	0	77	2	1	0	0	2	1	0	5	0	0	2	1	5	2	29.6	73.3	45.2	0
1060	2	63	2	1	0	0	1	1	1	5	0	0	1	1	8	1	38.9	31.7	57.7	0
1061	2	58	1	0	1	0	3	1	1	5	0	0	1	1	14	5	40	33.4	66	0
1062	2	51	1	1	1	0	5	2	1	6	0	0	2	2	4	5	43.4	55.3	55.3	0
1063	1	47	1	1	1	0	3	2	1	3	0	0	2	2	4	8	40.5	53.9	62.7	0
1064	1	54	1	1	1	0	5	2	0	3	1	0	2	1	2	8	56.8	55.8	53.8	0
1065	2	60	2	1	1	0	3	0	1	6	1	0	1	0	13	0.0384615	44.7	53.4	39.9	0
1066	3	48	1	0	1	0	5	1	1	2	1	0	2	1	4	0.333333	36.6	49.8	63.4	0
1067	0	43	1	1	1	0	2	0	1	3	1	0	1	1	6	10	34.6	65.2	14.3	0
1068	3	75	2	1	0	0	2	1	1	3	0	0	2	1	13	18	-0.4	42.4	22.4	0
1069		77	2	0	0	0	1	2	1	4	1	0	1	1	14	3	31.9	47.4	52.6	0
1070	3	72	2	1	1	0	1	1	1	3	0	0	1	2	2	10	43.1	48.7	56.8	0
1071	0					0	1		1	3	1	0	0	1	6	0.5	46	53.4	54.5	0
1072	2	65	2	1	0	0	1	1	1	4	0	0	1	0	6	2	38.2	53.6	56.5	0
1073	1	33	0	1	0	0	1	1	1	1	0	0	1	1	4	10	47.7	49.1	54.5	0
1074	0	47	1	0	1	0	1	1	0	3	0	0	1	0	3	15	45	41.6	60.8	0
1075	3	46	1	0	1	0	2	2	0	3	0	0	1	1	6	10	39.1	50.6	56.2	0
1076	0	70	2	1	0	0	1	1	1	3	0	0	1	1	9	0.0192308	48.3	50.1	58.3	0
1077	1	80	2	1	0	0	2	1	1	2	0	0	2	2	4	4	44.8	52.2	55.7	0
1078	2	35	0	1	0	0	5	2	0	3	1	0	2	1	4	2	58.8	60.8	49.4	0
1079	2	51	1	1	0	0	3	2	1	3	1	0	2	2	7	1	13.4	61	60.1	0
1080	2	55	1	1	1	0	4	1	1	1	0	0	1	1	4	5				1
1081	3	21	0	1	0	0	3	1	0	2	0	0	1	1	1	2	64	50.5	39.4	0
1082	2	78	2	1	0	0	1	0	1	2	0	0	1	1	2	2	47.1	58	57.3	0
1083	3	62	2	0	0	0	1	2	1	3	1	0	2	0	31	10	49.3	33.7	21.8	0
1084	3	52	1	0	1	0	3	2	1	2	1	1	1	0	7	1	57.7	24	38.7	0
1085	2	74	2	1	0	0	2	1	1	2	0	1	1	0	7	7	34.1	59.9	55	0
1086	0	76	2	0	0	0	2	2	1	2	1	0	2	0	5	1	29.5	40.3	31.2	0
1087	2	70	2	1	0	0	1	1	1	3	1	0	2	1	28	0.25	40.8	30	24	0
1088		73	2	1	0	0	1	1	1	2			0	0	8		36.4	43.5	31.9	0
1089	2			1	0	0	1	1	1	2	1	0	1	0	11	0.833333	42.5	24.3	32.5	0
1090	2	69	2	1	0	0	1	0	1	3	1	0	2	1	2	0.5	26.9	47.4	34.9	0
1091	1	39	0	0	1	0	5	2	1	3	0	0	2	2	3	1	47.2	70	37.8	0
1092	1	68	2	1	0	0	3	1	0	3	0	0	1	1	5	0.666667	54.5	40.6	40.8	0
1093	1	33	0	1	0	0	2	2	1	3	0	0	1	2	3	0.333333	48.5	58.4	43.4	0
1094	0	86	2	0	0	0	1	0	1		0	0	1	1	9	2	42.8	57.9	53.8	0
1095	2	64	2	1	0	0	1	0	1	4	1	0	1	2	9	0.25	34.2	52.7	52.6	0
1096	1	57	1	1	0	0	2	2	1	3	1	0	2	2	13	5	58.5	39.7	24.9	0
1097	2	62	2	0	1	0	3	1	1	3	1	1	1	1	9	0.583333	37.4	41	64.6	0
1098	3	54	1	1	1	0	2	1	0	3	1	0	2	2	3	0.166667	79.3	38.7	22.7	0
1099	2	64	2	1	0	0	2	1	1	4	1	0	1	1	4	0.166667	26.9	49.2	66.2	0
1100	0	69	2	1	0	0		1	1	4	0	0	1	1	3	10	39.1	35.8	39.8	0
1101	0	70	2	1	1	0	2	2	1	4	0	0	1	2	15	20				1
1102	1	65	2	0	0	0	1	1	0	4	0	0	2	2	8	4	51.4	37.6	48.5	0
1103	0	75	2	1	1	0	1	2		4	0	0	2	1		0.25	43.2	53.6	38.6	0
1104	2	85	2	1	0	0	1	1	1	5	1	0	1	0	2	7	12.6	68.3	37.9	0
1105	0	75	2	1	0	0	2	1	1	4	0	0	1	1	9	3	38.2	45.4	52.3	0
1106	1	62	2	0	1	0	2	2	1	4	0	0	2	1	6	5	53.7	33	45.8	0
1107	1	66	2	1	0	0	1	1	1	4	0	0	2	1	5	0.5	51.7	52.7	45.2	0
1108	0	38	0	1	1	0	1	2	1	4	0	0	1	0	16	3	51.6	26.9	50	0
1109	1	38	0	1	1	0	4	2	1	4	0	0	2	1	7	1	52.2	54	56.5	0
1110	3	63	2	1	1	0	1	1	1	4	1	0	1	1	7	0.0192308	54.8	28.5	31	0
1111	2	37	0	1	1	0	3	2	0	4	1	0	2	0	4	2	57.6	39.7	51.1	0
1112	2	29	0	1	1	0	3	0	0	4	1	1	2	2	4	0.333333	47.4	46.3	44.3	0
1113	3	59	1	1	0	0	2	2	1	2	1	0	1	0	8	1	19.7	35.2	39.9	0
1114	2	65	2	1	0	0	1	2	1	1	0	0	0	0	5	2	33.5	53.2	51.1	0
1115	1	31	0	1	1	0		2	1	2	0	0	1	0	7	0.25	42.8	36.4	67.2	0
1116	2	67	2	0	0	0	2	1	1	1	0	0	1	1	2	2	46	51.8	60.8	0
1117	2	27	0	1	1	0	3	2	1	2	1	0	1	1	3	2	66.6	39.6	33.6	0
1118	2	41	1	0	1	0	1	1	1	1	1	0	0	0	12	7	53.4	33.5	55.3	0
1119	3	58	1	1	1	0	1	2	1	1	0	0	2	2	3	2	48.3	48.3	53.5	0
1120	2	33	0	1	0	0	1	1	0	2	0	0	2	1	3	2	55.6	50.4	45	0
1121	2	61	2	1	0	0	2	2	1	1	0	0	1	1	4	4	47.1	50.4	59	0
1122	2	36	0	1	0	0	2	1	1	2	1	0	2	2	7	0.25	85.5	30.2	9.7	0
1123	2	36	0	1	1	0	2	2	1	2	1	0	1	0	4	1	42.6	46.9	52.5	0
1124	2	61	2	1	1	0	2	1	1	1	0	0	2	1	4	6	47	56.4	57.1	0
1125	2	41	1	1	1	0	3	1	0	2	1	0	1	1	5	0.166667	51	46.1	55.8	0
1126	2	63	2	0	0	0	2	1	1	4	1	0	1	2	3	0.583333	53.7	33.1	38.9	0
1127	1	65	2	1	0	0	4	1	1	4	0	0	2	1	5	10	43.5	56.6	59.4	0
1128	1	52	1	1	1	0	5	2	1	4	0	0	2	1	5	1	41.2	61.5	52.9	0
1129	1	53	1	1	0	0	3	1		4	1	0	1	2		1	36.4	40.1	61.5	0
1130	0	40	1	1	0	0	4	2	1	4	1	0	2	2	8	12	40.2	50.7	29.4	0
1131	2	53	1	1	0	0	3	2	1	4	1	0	2	1	12	15	48.4	49.7	56.8	0
1132	1	49	1	1	1	0	4	2	1	4	0	0	1	2	6	1.5	49.1	48.8	53.6	0
1133	2	71	2	1	0	0	1	2	1	4	1	0	2	0	7	5				1
1134	2	54	1	1	1	0	3	2	1	4	0	0	2	1	10	10	37.4	32.5	50.8	0
1135	2	41	1	1	0	0	5	2	0	4	1	0	2	2	6	0.666667	53.5	54	52.2	0
1136	2	41	1	1	1	0	3	2	0	2	0	0	2	1	3	7	56.3	56.3	49.6	0
1137	3	79	2	1	0	0	1	2	1		0	0	1	1	6	5	34.1	54.6	41.6	0
1138	3	79	2	1	0	0		0	1	2	0	0	2	0	21	1	18.3	35.4	45.2	0
1139	2	64	2	1	1	0	1	1	1	1	0	0	1	1	5	2	41.1	50	56.3	0
1140	3	77	2	1	1	0	1	1	1	1	0	0	1	1	5	7	29	51.6	30.2	0
1141	2	40	1	1	1	0	3	1	1	2	0	0	2	1	9	7	56.7	45.2	36.7	0
1142		87	2	1	0	0	2	1	1	1	1	0	2	2	2	4	27.2	62.3	56.7	0
1143	0	32	0	1	0	0	2	2	1	4	1	0	2	2	8	5	48.6	48.7	60.2	0
1144	2	42	1	1	1	0	2	1	0	1	0	0	2	2	4	8	60.9	47.2	45.8	0
1145	0	31	0	1	1	0	1	1	0	3	0	0	1	1	1	3	65.6	48	44.3	0
1146	3	73	2	1	0	0	2	1	1	1	0	0	2	2	1	0.5	32.1	56.1	60.5	0
1147	2	75	2	1		0		0	1	2	0	0	1	2	2	13	51.6	62.5	53.5	0
1148	2	70	2	1	0	0	3	0	1	2	0	0	1	1	3	0.166667	41.9	49.3	49.1	0
1149	2	77	2	1		0	5		1	2	1	1	2	0	8	7	41.9	38.1	68.2	0
1150	2	75	2	0	0	0	1	0	1	2	0	0	1	0	4	6	39	42.4	49.3	0
1151	2	74	2	1	0	0		0	0	2	0	1	2	1	1	10	35.3	41.2	65.4	0
1152		65	2	1	1	0		0	1	2	0	0	1	2	2	3				1
1153	1	41	1	1	1	0	3	2	1	2	0	0	2	1	4	2	52.8	53.9	54.9	0
1154	2	48	1	1	1	0	4	1	1	2	1	1	1	2	14	15	22.5	47.6	60.1	0
1155	3	43	1	1	1	0	2	2	1	2	1	0	1	1	4	0.0833333	46.5	43.9	37.2	0
1156	2	70	2	1	0	0	1	0	1	2	0	0	2	1	6	10	48.1	52.7	31.8	0
1157	1					0			1	2	0	0	2	1	2	2	39.9	46.5	30.1	0
1158	3	25	0	1	1	0	1	0	1	1	0	0	1	2	4	2	61.1	43.6	51.8	0
1159	2	36	0	0	1	0	4	2	1	5	0	0	2	0	2	0.0833333	61.1	39.6	52.6	0
1160	0	58	1	1	1	0	1	0	1	5	0	0	2	2	3	5	49.3	39.6	53.5	0
1161	2	52	1	1	1	0	3	2	0	2	0	0	1	1	3	6	62	29.9	38.8	0
1162	3	46	1	1	1	0	2	2	1	1	1	0	1	1	1	0.25	55.3	48	50.4	0
1163	1	44	1	1	0	0	3	1	0	2	0	0	2	2	3	5	38.7	49.5	65.5	0
1164	2	40	1	0	1	0	5	2	0	6	1	0	0	1	2	5	53.4	41.9	27.4	0
1165	2	65	2	0	1	0	5	1	1	6	1	0	2	1	21	10	-2.2	56	31.1	0
1166	1	47	1	1		0		0	0	1	1	1	2	2	3	2	52.3	49.2	53.8	0
1167	0	36	0	1	1	0	4	1	1	1	0	0	1	2	6	0.833333	31.2	53.6	35.3	0
1168	2	82	2	1	1	0	1	0	1	1	0	0	2	1	4	2	23.2	72.7	47.6	0
1169	2	61	2	1	0	0	1	1	1	1	0	0	1	1	2	1	45.2	45.2	62.5	0
1170	2	73	2	1	0	0	1	0	1	1	0	0	2	1	5	0.333333	35.6	55.9	56.1	0
1171	2	37	0	1	1	0	3	2	1	1	0	0	2	2	2	1	47.9	43.4	55.5	0
1172	2	73	2	0	0	0	1	0	1	1	0	0	1	1	4	2				1
1173	2			1	1	0	1	2	1	1	0	0	2	0	16	0.125	59.3	28.8	52.4	0
1174	2	77	2	1	0	0	4	0	1	6	1	0	1	1	1	0.833333	24.1	63.2	51.3	0
1175	2	58	1	1	1	0	4	2	1	1	1	0	1	1	3	0.0576923	49	48.3	25.2	0
1176	2	58	1	1	1	0	3	1	1	1	0	0	2	1	6	0.5	44.4	41.1	48.7	0
1177	3	83	2	0	0	0	1	1	1	1	1	0	0	1	15	0.416667	20.3	50.7	37.2	0
1178	0	63	2	1	1	0	2	1	1	4	0	0	2	2	3	12	36.1	52.2	63.1	0
1179	0	37	0	1	1	0	5	2	1	5	0	0	2	1	12	7	51.1	47.6	48	0
1180	3	47	1	1	0	0	3	2	1	5	1	1	2	1	8	4	36.1	52	41.1	0
1181	2	69	2	1	1	0	2	1	1	4	1	0	1	1	4	2	44.5	48.2	55.5	0
1182	3	71	2	1	1	0		2	1		0	0	1	2	9	0.25	54.2	46.3	36.3	0
1183	2	54	1	0	1	0	2	1	1	4	0	0	1	1	7	10	48.2	56.3	54.3	0
1184	2	68	2		0	0	3	2	1	2	0	0	1	1	3	7	48.4	44.4	44.6	0
1185	2	75	2	1	1	0	2	2	1	3	1	0	2	2	20	14	54.3	31.1	23.8	0
1186	3	50	1	0	1	0	4	2	1	6	1	0	0	1	8	4	52.5	41.4	50.8	0
1187	0	47	1	1	1	0	3	2	1	3	0	1	2	2	5	15	18.3	53.9	55.4	0
1188	0	51	1	1	1	0	2	2	1	4	0	0	1	1	6	1	55.2	25.7	63.7	0
1189	2	36	0	1	1	0	1	2	1	4	0	0	1	0	4	1	51.4	66.3	52.3	0
1190	3	61	2	1	0	0	4	2	1	4	0	0	2	2	6	2	50.9	59.8	54.2	0
1191	2			0	1	0		1	1	3	0	0	2	1	4	7	45.9	39.2	53.3	0
1192	2	58	1	1	1	0	5	1	1	2	0	0	1	0	4	0.25	47.5	59.7	55.8	0
1193	2	52	1	1	1	0	3	1	1	3	0	0	0	0	14	0.25	25.3	41.2	32.7	0
1194	3	62	2	1	0	0	2	2	1	2	0	0	0	2	11	3	17.4	43.1	46.4	0
1195	0	60	2	1	0	0	1	2	1	2	1	0	2	1	5	2.5	47.1	61.6	56.3	0
1196	0	42	1	0	1	0	2	1	1	3	1	0	1	1	2	2	45.2	44.8	39.2	0
1197	1	28	0	0	1	0	2	2	0	3	0	0	2	2	5	2	54.4	54.2	47.7	0
1198	2	75	2	1	0	0	1	0	1	3	1	0	1	1	5	1	39.1	21.5	46.7	0
1199	2	81	2	1	0	0	1	1	1	2	0	0	1	0	1	3	31.3	45.8	34	0
1200	2	73	2	1	0	0	1	1	1	4	1	0	0	0	5	1	33.3	56.2	60.7	0
1201	3	65	2	1	1	0	3	1	1	4	0	0	1	1	2	1	40.6	36.7	61.4	0
1202	1	49	1	0	1	0	3	2	1	4	1	1	0	0	11	2	42.6	32.4	37	0
1203	2	91	2	0	0	0	2	1	1	4	0	0	2	1	4	0.0192308	52.8	59	53.4	0
1204	0	72	2	1	0	0	1	0	1	4	0	0	0	1	12	13				1
1205	2	64	2	0	0	0	1	1	1	4	1	0	0	0	8	0.833333	33.4	28.8	48.9	0
1206	0	62	2	1	1	0	3	1	1	4	1	0	1	1	2	20	48.3	45.1	45.9	0
1207		80	2	1	0	0	1	0	0	4	0	0	2	2	1	30	71.3	53.1	37.9	0
1208	0	59	1	1	1	0	3	1	1	4	0	0	2	1	2	40	53.1	54.4	55.6	0
1209	0	71	2	0	1	0	3		1	4	1	0	1	1	3	17	48.6	51	60.6	0
1210	1	68	2	1	0	0	1	2	1	3	1	0	1	1	8	5	31.3	56.6	21.5	0
1211	2	55	1	0	1	0	3	1	1	4	0	0	2	1	3	10	48.9	36.9	33.3	0
1212	2	49	1	1	1	0	4	1	1	3	0	1	1	1	1	0.666667	54.6	57.6	49.6	0
1213	1	43	1	0	1	0	4	2	1	3	0	0	2	1	7	6	55.8	45.8	55.2	0
1214	2	62	2	1	1	0	2	1	1	4	0	0	2	1	20	10	31.7	41.9	57.7	0
1215	1	54	1	1	1	0		1	1	2	0	0	1	2	2	1	48.5	55.3	57.7	0
1216	0	42	1	0	1	0	1	2	1	3	0	0	2	1	4	8	46.5	47.5	56.4	0
1217	2	33	0	1	1	0	3	2	1	2	1	0	2	2	7	5	56.9	39.1	35.2	0
1218	2	26	0	1	1	0		0	0	2	0	0	1	1	1	0.833333	68	31.3	43.3	0
1219	2	30	0	1	1	0	2	1	0	2	0	0	2	2	7	6	54.6	37.6	59.1	0
1220	2	56	1	1	1	0	1	1	1	2	1	0	2	1	6	2	49.6	52.6	57.8	0
1221	1	35	0	0	1	0	1	1	1	2	1	0	2	1	3	1	50.4	40.9	61.2	0
1222	2	78	2	1	0	0	3	1	1	3	1	0	1	0	2	0.0833333	30.7	49.7	22.5	0
1223	2	74	2	1	0	0	1	1	0	2			1		2	6	60.6	39.9	53.2	0
1224	1	42	1	1	0	0	2	1	1	2	0	0	1	1	3	1	50.9	42.7	51.6	0
1225	1	77	2	0	1	0	2	0	1	2	0	0	0	0	11	5	35.5	31.5	32.6	0
1226	1	80	2	1	0	0	1	0	1	2	1	1	1	0	10	3				1
1227	1	40	1	1	1	0	2	1	1	2	0	0	0	1	5	0.25	53.1	36.8	61.2	0
1228	0	69	2	1	1	0	1	0	1	2	0	0	1	1	7	7				1
1229	0	79	2	1	0	0	1	1	1	2	0	0	1	2	5	0.333333	36.5	38.8	64.8	0
1230	1	65	2	1	0	0	1	2	1	3	1	0	0	0	6	2	22.2	55.7	65.9	0
1231	0	73	2	1	0	0	3	2	1	2	0	0	1	0	11	2	64.6	32.2	47.3	0
1232	2	70	2	0	0	0	3	2	1	2	1	0	0	1	6	0.25	42.8	52.8	40.3	0
1233		92	2	1	0	0	1		1	2	0	1	2	1	12	5	41.1	42.8	47.7	0
1234	0	67	2	1	0	0	2	1	1	2	1	0	1	1	2	0.25	26.8	41.2	30.4	0
1235	1	72	2	1	0	0	2	1	1	2	0	0	1	1	5	2	44.9	52	52.6	0
1236	2	67	2	1	0	0	1	2	1	2	1	0	2	1	3		26.3	53.4	52.3	0
1237	2	69	2	0	0	0	3	2	1	2	1	0	1	1	3		46.9	59.8	42.2	0
1238	2	82	2	0	0	0	1	2	1	1	1	0	2	2	15	2	37.2	38.1	32.1	0
1239		86	2	1	0	0	1	2	0	3	0	0	2	2	1	10	37.9	42.9	47.2	0
1240	0	70	2	1	1	0	1	1	1	4	1	1	0	1	12	6	26.3	44.3	63.9	0
1241	2	79	2	1	0	0	1	0	1		1	0	2	1	12	30	11.2	50.3	40.7	0
1242		65	2	0		0	2	2	1	3			0	1	15		12.4	50.4	53.9	0
1243	2	63	2	1	0	0	2	2	1	3	0	0	0	0	12	0.0833333	21.4	54.1	39.2	0
1244	2	68	2	1	0	0		0	1	3	1	0	1	0	10	0.166667				1
1245	2	57	1		1	0	2	1	1	3	0	0	0	0	11	0.333333	46	15.6	47.4	0
1246	0	41	1	0	1	0	2	1	1	4	0	0	1	1	8	12	52.4	51.4	34.5	0
1247	1	70	2	1	0	0	1	0	1	2	1	0	1	0	3	0.166667	45.2	45.7	49.8	0
1248	2	60	2	1	0	0	1	1	1	3	0	0	2	2	9	20	41.4	55.4	39	0
1249	1	67	2	1	0	0	3	1	1	4	0	0	2	2	11	0.666667	53.3	51	41.7	0
1250	0	64	2	0	1	0	3	2	1		0	0		1	2	10	53.4	58.2	55.5	0
1251	1	55	1	1	1	0	3	2	1	5	0	0	1	1	8	15	48.6	36	56.9	0
1252	1	31	0	1	1	0	1	2	1	5	0	0	2	2	16	13	35.3	38.3	62.9	0
1253	1	83	2	1	0	0	2	2	1	4	0	0	2	1	13	8	47	47.1	35.5	0
1254	1	75	2	1	0	0	3	2	1	4	1	0	1	1	5	6	30.1	59.7	38.9	0
1255	1	38	0	1		0	1	2	0	4	0	0	2	1	3	27	48.3	35.7	40.5	0
1256	2	78	2	1	0	0	5	1	1	4	0	0	2	1	5	50	38.9	52.6	37.4	0
1257	1	38	0	1	0	0	2	2	0	2	0	0	2	1	3	3	57.1	62.1	51.3	0
1258	2	62	2	1	0	0	4	2	1	5	1	1	2	1	7	0.75	48	45.6	33.2	0
1259	1	68	2	1	0	0	2	2	1	4	0	0	2	1	5	3	54.5	51.8	40.6	0
1260	2	42	1	1	0	0	2	2	1	3	0	0	2	1	2	0.75	29.1	55.7	40.8	0
1261	3	50	1	0	1	0	3	2	1	4	1	0	1		2	0.166667	55.2	29.8	7.8	0
1262	2	70	2	1	0	0	1	1	1	2	0	0	1	0	13	10	55.2	58.2	42.9	0
1263	2	72	2	1		0	1	1	1	2	1	0	1	1	15	0.0384615	54.7	45.7	31.2	0
1264	3	54	1	1	1	0	1	2	1	3	0	0	1	1	8	0.0833333	47.1	42.6	59	0
1265	2	77	2	1	0	0		2	1	2	0	0	1	1	4	7	36.2	53.5	27.9	0
1266	3	67	2	1	0	0	5	2	1	1	1	1	1	1	17	2	27	52.1	35.2	0
1267	2	62	2	1	0	0	1	0	1	2	0	0	0	1	19	8	29.4	41.9	54.1	0
1268	2	80	2	1	0	0	1	0	1	2	0	0	1	1	5	2	38.5	50.3	52.2	0
1269	2	80	2	1	0	0	2	1	1	2	0	0	1	1	14	2	18.5	35.2	45.9	0
1270	2	78	2	0	0	0	2	2	1	1	0	0	2	0	1	1	36.8	56.7	46.3	0
1271	2	74	2	1	0	0	1	1	1	1	1	0	1	1	15	1	49.9	40	34.3	0
1272	2	46	1	1	0	0	1	2	1	1	0	0	2	0	24	0.333333	11.8	48.9	18.1	0
1273	2	78	2	1	0	0		1	1	1	1	0	0	0	14	1	44.3	38	49	0
1274	3	77	2	1	0	0	1	2	1	1	1	0	2	2	2	3	34.8	59.7	57.4	0
1275	0	40	1	1	0	0	1	2	1	3	0	0	1	2	3	3	60.8	40.9	42.8	0
1276	0	62	2	1	0	0		1	1	3	0	0	2	2	3	10	55.6	44.4	10.1	0
1277	2	81	2	1	0	0	1	0	1	2	0	0	1	2	4	0.25	16.1	71.3	42.5	0
1278	2	65	2	0	0	0	1	1	0	2	1	0	2	1	3	1	59.8	40.7	42.3	0
1279	0	70	2	1	0	0	1	1	1	2	0	0	2	1	18	20	5.1	65.1	43.5	0
1280	1	57	1	1	0	0	4	2	1	2	0	0	1		6	1	50.7	52.1	56.9	0
1281	1	34	0	0	1	0	3	2	1	3	1	0	2	1	7	3	50.8	43	58.2	0
1282	1	26	0	1	1	0	2	2	1	3	0	0	2	1	8	0.0833333	65.3	41.7	19.2	0
1283	0	57	1	0	1	0	3	1	1	3	0	0	0	2	3	3	48.3	37.4	51.5	0
1284	0	48	1		1	0	2	0	1	3	0	0	2	1	3	10	52.2	35.4	54.3	0
1285	1	52	1	0	1	0	3	2	1	3	0	0	1	2	3	5	35.5	42.6	39.6	0
1286	1	77	2	1	0	0	1	2	1	2	0	0	1	2	3	3	52.8	58.5	53.9	0
1287	3	42	1	1	1	0	3	2	1	3	1	0	2	0	7	0.333333	50.4	47.6	59.7	0
1288	2	44	1	1	0	0	4	2	0	4	1	0	1	0	1	0.666667	64.4	45.3	43.7	0
1289	2	45	1	1	0	0	4	1	0	4	0	0	1	1	3	0.333333	55.1	55.7	54.2	0
1290	2	42	1	1	1	0	1	1	1	3	1	0	1	1	9	2	50.4	40.9	61.2	0
1291	2	41	1	1	1	0	2	2	1	3	0	0	2	1	7	0.166667	56.6	42.2	49.1	0
1292	2	33	0	1	1	0	2	2	1	3	0	0	1	1	13	0.166667	42.6	23.2	39.9	0
1293	3	43	1	1	1	0	5	2	1	4	1	0	2	1	8	7	40.7	52.9	12.2	0
1294	2	40	1	1	0	0	2	1	1	4	0	0	2	2	10	2	54.8	45.9	38.5	0
1295	2	29	0	1	0	0	2	1	0	4	0	0	2	1	2	0.583333	56	47.1	55	0
1296	2	45	1	1	0	0	3	1	1	3	1	0	1	1	17	2.5	51.3	57	37.4	0
1297	2	37	0	1	1	0	3	2	0	4	0	0	2	1	3	1	58.9	59.4	44.4	0
1298	2	45	1	1	1	0	3	2	1	4	0	0	1	1	4	6	56.5	44	56.9	0
1299	2	42	1	1	1	0	2	2	1	4	1	0	2	0	5	1.5	54.9	58.2	52.8	0
1300	2	39	0	1	0	0	3	1	0	4	0	0	2	1	3	1	55.2	51.2	52.3	0
1301		83	2	1	0	0	1	0	1	1	0	0	2	1	12	10	35.8	63.5	53.6	0
1302	2	76	2	0		0	1		1	1	0	0	2	1	8	10				1
1303	2	62	2	1	0	0	4	1	1	4	1	0	1	1	9	2	53.5	33.4	40.9	0
1304	1	61	2	1	1	0	3	1	1	4	0	0	2	1	8	2	39.1	57.7	52.8	0
1305	2	63	2	1	0	0	1	1	1	3	0	0	1	0	6	1	44.8	52.4	52.8	0
1306	2	74	2	0	0	0	2	2	1	3	0	0	2	2	9	3	37.3	59	40.8	0
1307	0	71	2	0	0	0	1	1	1	4	0	0	1	1	9	2	40.2	53.1	62.4	0
1308	1	70	2	1	0	0	1	1	1	3	1	1	1	1	4	2.5	34	46.7	32.5	0
1309	2	65	2	1	0	0	1	1	1	4	1	0	1	1	10	2	52.2	57.2	51.9	0
1310	0	61	2	1	0	0	2	1	1	4	0	0	1	1	6	2	51.1	40.3	54.4	0
1311	2	73	2	1	1	0	1	0	1	2	1	0	1	1	10	8				1
1312		79	2	1	0	0			1	3	1	0	0	1	12		41.1	48.3	20.6	0
1313	2	62	2	1	0	0	1	1	1	3	0	0	2	2	8	0.166667	54.2	35.1	33.9	0
1314	2	81	2	1	0	0	2	1	1	2	1	0	2	1	8	6	38.2	44.2	43.4	0
1315	2	63	2	1	1	0	1	0	1	2	0	0	1	2	3	5	32	65.5	18.7	0
1316	1	84	2	1	0	0		0	0	3	0	0	1	1	1	4	60.5	49.5	44.8	0
1317	2	68	2	1	0	0	5	1	1	2	1	0	2	1	3	4	41.3	49.3	57.6	0
1318	1	80	2	1	0	0	1	0	1	2	0	0	2	2	7	5	21.7	60.2	49.6	0
1319	2	74	2	1	0	0	2		1	2	0	1	2	0	8	6	21.8	46.4	39.5	0
1320	1	54	1	0	0	0	1	2	1	2	0	0	1	0	5		44.6	46.6	66.1	0
1321	3	76	2	0	0	0	1	2	1	3	1	0	1	1	19	3	25	46.1	34.5	0
1322				1		0			1	3	0	0	1	2	1					1
1323	3	71	2	1	0	0	2	1		3	0	1	2	1		0.0384615	34.4	53.7	48.8	0
1324	0	50	1	0	1	0	3	2	1	3	0	0	1	1	2	3	45.5	46.9	56.9	0
1325	3	49	1	1	1	0	2	0	1	1	0	0	1	2	1	0.166667	43.6	44.3	50.2	0
1326	0	74	2	1	0	0	3	1	1	3	0	0	2	1	4	6	30.9	48.2	54.8	0
1327	0	50	1	1	1	0	3	1		3	0	0	1	1		15	47.6	40	61	0
1328	2	38	0	1	1	0	4	1	1	4	1	0	1	1	6	0.333333	39.6	47.4	40.2	0
1329	3	78	2	1	0	0	1	1	1	1	1	0	2	2	1	3	17.4	59.3	30.7	0
1330	2	79	2	1	1	0	3	0	1	3	0	0	1	1	4	3	36.3	43.4	55.5	0
1331	2	73	2	1	0	0	2	2	1	4	0	0	2		4	1	50	48.6	56.7	0
1332	1	72	2	1	0	0	1	1	1	4	0	0	0	1	2		65.9	56.7	28.7	0
1333	2	50	1	1	1	0	3	2	0	3	0	0	1	1	2	13	58.6	39.4	44	0
1334	2	78	2	1	0	0	1	0	1	5	1	1	1	1	9	2	25.3	61	32.8	0
1335	3			0	0	0	1	2	1	1	1	0	2	1	2	0.333333	40.2	46.5	30.6	0
1336		74	2	1	0	0	1	0	1	1	0	0	1	0	1		39.4	59.4	34	0
1337	2	32	0	1	1	0	1	2	1	1	0	0	2	2	4	4	64.1	44.5	43	0
1338	3	39	0	0	1	0	3	2	1	1	0	0	1	1	1	5	31.2	36.5	28.9	0
1339		65	2	0	0	0	2	1	1	1			1	1	22		19.8	49.4	30.4	0
1340	2	38	0	1	1	0	1	2	1	1	0	0	2	2	4	8	54.2	44.1	34.4	0
1341	3	82	2	1	0	0	1	0	1	1	0	0	2	2	4	1.5	27	59.8	42	0
1342	2	60	2	1	0	0	4	1	0	2	1	0	1	1	2	1	49.1	59.8	55	0
1343		74	2	1	0	0	1		1	1	0	0	2	2	12		51.8	37.5	53.9	0
1344	2	65	2	1	0	0	2	2	1	3	0	0	1	1	8	20	21.6	43.9	33.4	0
1345	2	70	2	0	0	0	2	2	1	2	0	0	1	1	2	10	40.2	51.1	63.5	0
1346	0	68	2	1	0	0	2	1	1	2	1	0	2	1	6	1	54.6	35.9	60.2	0
1347	0	39	0	1	0	0	2	1	1	3	1	0	1	1	13	3	37.4	41	57.4	0
1348	0	68	2	1	0	0	2	2	1	3	0	1	1	1	8	8	48.8	45.1	59.3	0
1349	1	43	1	0	1	1	2	2	1	3	0	0	1	0	6	4	53.8	37.4	60.9	0
1350	3	83	2	0	0	1	2	2	1	2	0	0	2	1	9	23	30.6	54.8	62.2	0
1351	0	38	0	1	0	1	3	2	0	3	0	0	2	2	2	1	46.3	49.4	59.8	0
1352	2	44	1	1	1	1	1	1	1	5	0	1	2	2	1	0.0192308	42.4	32.7	45	0
1353	0	22	0	1	0	1	1	2	1	5	0	0	2	1	7	1	63.9	54.8	45	0
1354	2	39	0	1	1	1	5	1	1	5	0	1	1	1	12	10	51.4	43.7	45	0
1355	0	59	1	1	1	1	2	2	1	5	0	0	2	2	8	3	46.7	53.7	58.4	0
1356	2	78	2	1	0	1	2	1	1	2	0	0	2	2	5	3	36	63.6	54	0
1357	1	42	1	1	1	1	2	2	1	4	0	0	2	2	6	5	48.5	43.5	40.5	0
1358	2	39	0	0	1	1	4	2	1	4	0	0	2	1	1	0.583333	59.1	52	45.4	0
1359	0	57	1	1	0	1	1	2	1	3	0	0	2	1	10	5	39.6	40.8	51.8	0
1360	2	52	1	0	1	1	3	2	1	3	0	0	2	1	12	1	46	47.4	58	0
1361	2	77	2	1	0	1	1	1	1	3	0	0	2	1	8	4	23.4	57.8	38.3	0
1362	3	58	1	0	1	1	5	2	1	6	0	0	2	1	1	4	39.5	57	50.8	0
1363	1	77	2	1	0	1	1	0	1	3	0	0	2	1	5	3	42.6	51.5	57.4	0
1364	0	35	0	1	1	1	4	2	1	4	0	0	2	1	4	0.5	47.1	45.1	62.3	0
1365	1	28	0	1	1	1	1	2	1	4	0	0	2	1	3	1	47.7	65.4	45.8	0
1366	1	63	2	0	1	1	1	1	1	3	0	0	2	2	7	2	22.8	59.6	58.2	0
1367	2	57	1	0	1	1	5	2	1	5	0	0	2	1	3	3	50.3	47.9	55.5	0
1368	1	44	1	1	0	1	1	1	1	3	0	0	2	1	10	5	36.6	45.1	29	0
1369	2	54	1	1	1	1	4	2	1	4	0	0	2	2	4	2	33.4	50.6	62	0
1370	1	29	0	1	1	1	4	2	1	4	0	0	2	2	6	4	45.1	48.9	58.4	0
1371	1	57	1	1	1	1	4	2	1	4	0	0	2	0	7	0.5	40.8	47.4	66.2	0
1372	0	21	0	1	1	0	5	1	1	4	0	0	2	1	7	6	52.3	47.7	49.5	0
1373	0	56	1	1	1	0	3	2	1	4	0	0	1	1	5	3	50.1	39.2	50.4	0
1374	3	51	1	0	1	0	1	2	1	2	1	1	2	2	4	0.0833333	52.1	34.2	40	0
1375	0	51	1	0	1	0	4	1	1	3	0	0	2	1	7	3	52.8	42.8	47.9	0
1376	2	47	1	1	1	0	2	2	1	4	0	0	1	1	3	0.583333	45.1	47.5	60.9	0
1377	0	52	1	1	1	0	4	1	1	4	0	0	1	1	3	3	45.5	50.1	60.9	0
1378	2	39	0	1	1	0	2	2	1	4	0	0	2	2	6	0.583333	48.7	43.5	61	0
1379	1	40	1	1	0	0	3	1	1	4	1	0	1	0	9	20	44.3	40	59.6	0
1380	1	61	2	0	1	0	2	2	1	4	1	1	2	2	3	20	53.7	62.9	49.7	0
1381	2	62	2	0	1	0	4	1	1	4	1	0	2	2	5		45.9	53.9	55.6	0
1382	0	60	2	0	1	0	2	2	1	4	0	0	2	1	1	7	54.1	53.1	43.3	0
1383	0	73	2	1	0	0	2	2		2	1	0	0			4	39	49.6	28.7	0
1384	0	53	1	1	0	0	2	2	1	4	0	0	2	2	2	0.583333	29.9	53.2	46.8	0
1385	2	44	1	1	1	0	1	1	1	4	0	0	2	1	2	0.0192308	54	57.4	50.4	0
1386	3	48	1	1	1	0	4	1	1	4	1	0	1	1	7	0.25	29.3	55.2	33.6	0
1387	2	50	1	1	1	0	2	2	1	4	1	1	1	0	3	0.0576923	28.1	46.7	42.5	0
1388	2	32	0	1	1	0	2	2	0	4	1	0	0	2	1	0.25	58.9	50.3	32.3	0
1389	2	78	2	1	1	0	2	0	1	4	0	0	1	1	5	0.333333	9.7	45	58.8	0
1390	2	59	1	1	0	0	3	2	1	1	0	1	1	0	7	3	43.3	47.1	61.2	0
1391	2	72	2	1	0	0	1	1	1	1	1	0	1	1	9	2	36.4	64.8	39	0
1392	2	62	2	1	0	0	4	1	1	1	0	0	1	1	13	3	42.6	49.2	48.3	0
1393	1	35	0	0	1	0	3	2	1	1	0	0	1	1	1	1	50.7	53.9	57.2	0
1394		58	1	0	1	0	2	0	1	1	1	0	2	2	9	1	15.7	53.8	26.4	0
1395	2	75	2	1	0	0		0	1	1	1	0	2	0	6	3	25.9	41.9	45.6	0
1396	3	73	2	1	0	0	1	0	1	1	1	0	2	1	14	3	5.6	58.4	43.2	0
1397	2	63	2	1	0	0	1	0	0	1	0	0	0	1	3	3	55	59.3	53	0
1398	3	59	1	1	0	0	2	0	1	1	1	0	1	2	12	3	41.4	36.4	66.4	0
1399	1	83	2	1	1	0	1		1	6	0	1	2	2	10					1
1400	2	46	1	1	1	0	3	2	0	2	1	0	2	1	1	0.25	49.3	51.7	58.6	0
1401	3	42	1	1	0	0	2	1	1	1	1	0	2	1	7	0.166667	64.9	32.4	27.7	0
1402	2	73	2	1	0	0		1	1	2	1	1	0	0	9	0.166667	11.2	54.4	47.5	0
1403	2	81	2	1	0	0	1	0	1	2	1	0	1	0	9	2	17.4	69.1	31.2	0
1404	1	53	1	1	1	0	3	1	0	2	0	0	1	1	1	1	39	59	14.5	0
1405	1	39	0	1	1	0	2	2	1	2	1	0	2	1	1	2	42.2	49.5	64.3	0
1406	1	90	2			0	1		1	2	1	0	0	1	18	10	24	45.3	42.9	0
1407	2	86	2	1	0	0	1	2	1	2	1	1	1	2	13					1
1408	1	64	2	1	1	0	1	2	1	2	0	0	1	0	2	0.166667	45.4	52.2	55.1	0
1409	0	41	1	1	1	0	2	1	0	2	0	0	2	2	3	1	59.9	55.8	39.4	0

## Sheet: Description
Variable name	Description	Code list
freq_cat	Frequency of visits to acupuncture clinics (per years)	0: <24
		1: 24 to <48
		2: 48 to <96
		3: ≥96
age	Age (years)	Numerical
age_cat	Age (years)	0: 16 to <40
		1: 40 to <60
		2: ≥60
sex	Sex	0: Male
		1: Female
work	Working status	0: Not working
		1: Working
location	Location of acupuncture clinic	0: Rural
		1: Urban
income	Annual household income (yen)	1: <3 million
		2: 3 to <5 million
		3: 5 to <7 million
		4: 7 to <10 million
		5: ≥10 million
educat	Education level	0: Lower than high school
		1: high school graduate
		2: higher than high school graduate
pain	Pain	0: No
		1: Yes
cost	Treatment costs (yen)	1: 0 to 1000
		2: 1001 to 2000
		3: 2001 to 3000
		4: 3001 to 4000
		5: 4001 to 5000
		6: 5001 or more
convention	Use of conventional medicine	0: No
		1: Yes
cam	Use of other CAMs	0: No
		1: Yes
trust	Trust in practitioners	0: Not trust
		1: Trust
		2: Trust very much
effect	Effectiveness of treatment	0: Not effective
		1: Effective
		2: Very effective
n_symp	Number of symptoms	Numerical
duration	Duration of visits (years)	Numerical
pcs	SF-36: PCS	Numerical
mcs	SF-36: MCS	Numerical
rcs	SF-36: RCS	Numerical
miss_qol	Missing SF-36 summary score	0: No
		1: Yes
